# Supplementary material for: Mapping the potential suitable habitats for Hyalomma rufipes (Acari: Ixodidae) in Africa and Western Eurasia
Source: PLoS Negl Trop Dis. 2025 Mar 18;19(3):e0012923. doi: 10.1371/journal.pntd.0012923 (PMC11918435; doi:10.1371/journal.pntd.0012923)
Supplement: S1 Table — (XLSX) [file pntd.0012923.s001.csv]

scientificname	longitude	latitude	year	article
Hyalomma rufipes	-15.966667	15.916667	2013	Molecular investigation and phylogeny of species of the Anaplasmataceae infecting animals and ticks in Senegal
Hyalomma rufipes	-15.5	16.51666667	1998	Host preference in African ticks (Acari: Ixodida): a quantitative data set
Hyalomma rufipes	-15.48333333	15.35	1998	Host preference in African ticks (Acari: Ixodida): a quantitative data set
Hyalomma rufipes	-15.38333333	15.48333333	1998	Host preference in African ticks (Acari: Ixodida): a quantitative data set
Hyalomma rufipes	-15.31666667	16.83333333	1998	Host preference in African ticks (Acari: Ixodida): a quantitative data set
Hyalomma rufipes	-14.7	17.55	1998	Host preference in African ticks (Acari: Ixodida): a quantitative data set
Hyalomma rufipes	-14.46666667	15.26666667	1998	Host preference in African ticks (Acari: Ixodida): a quantitative data set
Hyalomma rufipes	-13.95	16.33333333	1998	Host preference in African ticks (Acari: Ixodida): a quantitative data set
Hyalomma rufipes	-13.91666667	17.05	1998	Host preference in African ticks (Acari: Ixodida): a quantitative data set
Hyalomma rufipes	-13.8	16.41666667	1998	Host preference in African ticks (Acari: Ixodida): a quantitative data set
Hyalomma rufipes	-13.5	16.15	1998	Host preference in African ticks (Acari: Ixodida): a quantitative data set
Hyalomma rufipes	-13.05	20.51666667	1998	Host preference in African ticks (Acari: Ixodida): a quantitative data set
Hyalomma rufipes	-12.66666667	17.63333333	1998	Host preference in African ticks (Acari: Ixodida): a quantitative data set
Hyalomma rufipes	-12.58333333	16.03333333	1998	Host preference in African ticks (Acari: Ixodida): a quantitative data set
Hyalomma rufipes	-12.18333333	15.16666667	1998	Host preference in African ticks (Acari: Ixodida): a quantitative data set
Hyalomma rufipes	-12.01666667	15.93333333	1998	Host preference in African ticks (Acari: Ixodida): a quantitative data set
Hyalomma rufipes	-11.41666667	18.55	1998	Host preference in African ticks (Acari: Ixodida): a quantitative data set
Hyalomma rufipes	-10.45	17.46666667	1998	Host preference in African ticks (Acari: Ixodida): a quantitative data set
Hyalomma rufipes	-10.11666667	15.53333333	1998	Host preference in African ticks (Acari: Ixodida): a quantitative data set
Hyalomma rufipes	-9.9	15.11666667	1998	Host preference in African ticks (Acari: Ixodida): a quantitative data set
Hyalomma rufipes	-9.716666667	15.4	1998	Host preference in African ticks (Acari: Ixodida): a quantitative data set
Hyalomma rufipes	-9.683333333	15.75	1998	Host preference in African ticks (Acari: Ixodida): a quantitative data set
Hyalomma rufipes	-9.616666667	16.66666667	1998	Host preference in African ticks (Acari: Ixodida): a quantitative data set
Hyalomma rufipes	-9.583333333	15.23333333	1998	Host preference in African ticks (Acari: Ixodida): a quantitative data set
Hyalomma rufipes	-7.5865	15.0674	1998	Host preference in African ticks (Acari: Ixodida): a quantitative data set
Hyalomma rufipes	-7.1991	15.2233	1998	Host preference in African ticks (Acari: Ixodida): a quantitative data set
Hyalomma rufipes	-5.4963	15.3035	1998	Host preference in African ticks (Acari: Ixodida): a quantitative data set
Hyalomma rufipes	-3.566666667	15.06666667	1998	Host preference in African ticks (Acari: Ixodida): a quantitative data set
Hyalomma rufipes	-2.7856	15.0389	1998	Host preference in African ticks (Acari: Ixodida): a quantitative data set
Hyalomma rufipes	-2.366666667	15.21666667	1998	Host preference in African ticks (Acari: Ixodida): a quantitative data set
Hyalomma rufipes	-2.2202	15.1601	1998	Host preference in African ticks (Acari: Ixodida): a quantitative data set
Hyalomma rufipes	-1.7	15.28333333	1998	Host preference in African ticks (Acari: Ixodida): a quantitative data set
Hyalomma rufipes	-0.2833	27.86666667	2008	The first molecular detection of Rickettsia aeschlimannii in the ticks of camels from southern Algeria
Hyalomma rufipes	7.433333333	16.36666667	1998	Host preference in African ticks (Acari: Ixodida): a quantitative data set
Hyalomma rufipes	13.01666667	32.53333333	1998	Host preference in African ticks (Acari: Ixodida): a quantitative data set
Hyalomma rufipes	13.5728467	49.7435858	2018	A new report of adult Hyalomma marginatum and Hyalomma rufipes in the Czech Republic
Hyalomma rufipes	14.18301944	-19.48135	2013	The Influence of Interspecific Competition and Host Preference on the Phylogeography of Two African Ixodid Tick Species
Hyalomma rufipes	15.73333333	-17.06666667	1998	Host preference in African ticks (Acari: Ixodida): a quantitative data set
Hyalomma rufipes	15.91666667	-19.18333333	2009	Ticks associated with the three largest wild ruminant species in southern Africa
Hyalomma rufipes	16	-19	1998	Host preference in African ticks (Acari: Ixodida): a quantitative data set
Hyalomma rufipes	16.15	-20.11666667	1998	Host preference in African ticks (Acari: Ixodida): a quantitative data set
Hyalomma rufipes	17.3818	-30.4009	1998	Host preference in African ticks (Acari: Ixodida): a quantitative data set
Hyalomma rufipes	17.4203	-29.837	1998	Host preference in African ticks (Acari: Ixodida): a quantitative data set
Hyalomma rufipes	17.5589	-30.0511	1998	Host preference in African ticks (Acari: Ixodida): a quantitative data set
Hyalomma rufipes	17.6508	-30.5369	1998	Host preference in African ticks (Acari: Ixodida): a quantitative data set
Hyalomma rufipes	17.8985	-30.3755	1998	Host preference in African ticks (Acari: Ixodida): a quantitative data set
Hyalomma rufipes	18.0368	-30.1412	1998	Host preference in African ticks (Acari: Ixodida): a quantitative data set
Hyalomma rufipes	18.198	-30.0482	1998	Host preference in African ticks (Acari: Ixodida): a quantitative data set
Hyalomma rufipes	18.2847	-30.3394	1998	Host preference in African ticks (Acari: Ixodida): a quantitative data set
Hyalomma rufipes	18.3439	-31.5897	1998	Host preference in African ticks (Acari: Ixodida): a quantitative data set
Hyalomma rufipes	18.3705	-31.0608	1998	Host preference in African ticks (Acari: Ixodida): a quantitative data set
Hyalomma rufipes	18.4135	-29.3347	1998	Host preference in African ticks (Acari: Ixodida): a quantitative data set
Hyalomma rufipes	18.4353	-32.1249	1998	Host preference in African ticks (Acari: Ixodida): a quantitative data set
Hyalomma rufipes	18.5801	-31.6274	1998	Host preference in African ticks (Acari: Ixodida): a quantitative data set
Hyalomma rufipes	18.5817	-32.3125	1998	Host preference in African ticks (Acari: Ixodida): a quantitative data set
Hyalomma rufipes	18.61666667	-17.6	1998	Host preference in African ticks (Acari: Ixodida): a quantitative data set
Hyalomma rufipes	18.6357	-30.615	1998	Host preference in African ticks (Acari: Ixodida): a quantitative data set
Hyalomma rufipes	18.7506	-31.7959	1998	Host preference in African ticks (Acari: Ixodida): a quantitative data set
Hyalomma rufipes	18.7762	-32.4123	1998	Host preference in African ticks (Acari: Ixodida): a quantitative data set
Hyalomma rufipes	18.8947	-32.4795	1998	Host preference in African ticks (Acari: Ixodida): a quantitative data set
Hyalomma rufipes	18.9105	-31.9832	1998	Host preference in African ticks (Acari: Ixodida): a quantitative data set
Hyalomma rufipes	18.9828	-32.0749	1998	Host preference in African ticks (Acari: Ixodida): a quantitative data set
Hyalomma rufipes	19.0987	-31.2156	1998	Host preference in African ticks (Acari: Ixodida): a quantitative data set
Hyalomma rufipes	19.1893	-32.7238	1998	Host preference in African ticks (Acari: Ixodida): a quantitative data set
Hyalomma rufipes	19.2942	-31.2612	1998	Host preference in African ticks (Acari: Ixodida): a quantitative data set
Hyalomma rufipes	19.3432	-32.0333	1998	Host preference in African ticks (Acari: Ixodida): a quantitative data set
Hyalomma rufipes	19.4476	-32.453	1998	Host preference in African ticks (Acari: Ixodida): a quantitative data set
Hyalomma rufipes	19.4723	-30.9153	1998	Host preference in African ticks (Acari: Ixodida): a quantitative data set
Hyalomma rufipes	19.6117	-32.324	1998	Host preference in African ticks (Acari: Ixodida): a quantitative data set
Hyalomma rufipes	19.7183	-34.669	1998	Host preference in African ticks (Acari: Ixodida): a quantitative data set
Hyalomma rufipes	19.7847	-31.6874	1998	Host preference in African ticks (Acari: Ixodida): a quantitative data set
Hyalomma rufipes	19.9218	-28.8825	1998	Host preference in African ticks (Acari: Ixodida): a quantitative data set
Hyalomma rufipes	19.939	-31.75	1998	Host preference in African ticks (Acari: Ixodida): a quantitative data set
Hyalomma rufipes	19.974	-31.4823	1998	Host preference in African ticks (Acari: Ixodida): a quantitative data set
Hyalomma rufipes	20.01666667	31.66666667	1998	Host preference in African ticks (Acari: Ixodida): a quantitative data set
Hyalomma rufipes	20.0731	-26.8966	1998	Host preference in African ticks (Acari: Ixodida): a quantitative data set
Hyalomma rufipes	20.0951	-27.5495	1998	Host preference in African ticks (Acari: Ixodida): a quantitative data set
Hyalomma rufipes	20.1089	-22.4083	1998	Host preference in African ticks (Acari: Ixodida): a quantitative data set
Hyalomma rufipes	20.1528	-31.9986	1998	Host preference in African ticks (Acari: Ixodida): a quantitative data set
Hyalomma rufipes	20.169	-22.9677	2012	Synopsis of the ticks of Algeria with new hosts and localities records
Hyalomma rufipes	20.2254	-32.1166	1998	Host preference in African ticks (Acari: Ixodida): a quantitative data set
Hyalomma rufipes	20.2964	-32.3403	1998	Host preference in African ticks (Acari: Ixodida): a quantitative data set
Hyalomma rufipes	20.3019	-23.1865	1998	Host preference in African ticks (Acari: Ixodida): a quantitative data set
Hyalomma rufipes	20.33376	20.07834	2017	Baseline survey of Ixodid Ticks Infesting Cattle in Northern State, Sudna
Hyalomma rufipes	20.3691	-28.518	1998	Host preference in African ticks (Acari: Ixodida): a quantitative data set
Hyalomma rufipes	20.3753	-22.2033	1998	Host preference in African ticks (Acari: Ixodida): a quantitative data set
Hyalomma rufipes	20.3878	-30.638	1998	Host preference in African ticks (Acari: Ixodida): a quantitative data set
Hyalomma rufipes	20.4119	-30.0841	1998	Host preference in African ticks (Acari: Ixodida): a quantitative data set
Hyalomma rufipes	20.4468	-27.9508	1998	Host preference in African ticks (Acari: Ixodida): a quantitative data set
Hyalomma rufipes	20.4816	-29.2841	1998	Host preference in African ticks (Acari: Ixodida): a quantitative data set
Hyalomma rufipes	20.5505	-22.1274	1998	Host preference in African ticks (Acari: Ixodida): a quantitative data set
Hyalomma rufipes	20.5899	-27.7788	1998	Host preference in African ticks (Acari: Ixodida): a quantitative data set
Hyalomma rufipes	20.6512	-32.3111	1998	Host preference in African ticks (Acari: Ixodida): a quantitative data set
Hyalomma rufipes	20.654	-26.8722	1998	Host preference in African ticks (Acari: Ixodida): a quantitative data set
Hyalomma rufipes	20.66666667	15.01666667	1998	Host preference in African ticks (Acari: Ixodida): a quantitative data set
Hyalomma rufipes	20.6892	-29.9364	1998	Host preference in African ticks (Acari: Ixodida): a quantitative data set
Hyalomma rufipes	20.6924	-31.141	1998	Host preference in African ticks (Acari: Ixodida): a quantitative data set
Hyalomma rufipes	20.75	-17.98333333	1998	Host preference in African ticks (Acari: Ixodida): a quantitative data set
Hyalomma rufipes	20.7571	-23.1748	1998	Host preference in African ticks (Acari: Ixodida): a quantitative data set
Hyalomma rufipes	20.7752	-28.3369	1998	Host preference in African ticks (Acari: Ixodida): a quantitative data set
Hyalomma rufipes	20.78333333	-17.98333333	1998	Host preference in African ticks (Acari: Ixodida): a quantitative data set
Hyalomma rufipes	20.8305	-34.156	1998	Host preference in African ticks (Acari: Ixodida): a quantitative data set
Hyalomma rufipes	20.8568	-22.1083	1998	Host preference in African ticks (Acari: Ixodida): a quantitative data set
Hyalomma rufipes	20.9187	-34.3195	1998	Host preference in African ticks (Acari: Ixodida): a quantitative data set
Hyalomma rufipes	20.9658	-29.3148	1998	Host preference in African ticks (Acari: Ixodida): a quantitative data set
Hyalomma rufipes	20.9947	-28.4925	1998	Host preference in African ticks (Acari: Ixodida): a quantitative data set
Hyalomma rufipes	21.1074	-19.8457	1998	Host preference in African ticks (Acari: Ixodida): a quantitative data set
Hyalomma rufipes	21.2309	-28.2055	1998	Host preference in African ticks (Acari: Ixodida): a quantitative data set
Hyalomma rufipes	21.3049	-21.8931	1998	Host preference in African ticks (Acari: Ixodida): a quantitative data set
Hyalomma rufipes	21.386	-34.2041	1998	Host preference in African ticks (Acari: Ixodida): a quantitative data set
Hyalomma rufipes	21.5775	-28.1259	1998	Host preference in African ticks (Acari: Ixodida): a quantitative data set
Hyalomma rufipes	21.5922	-31.0836	1998	Host preference in African ticks (Acari: Ixodida): a quantitative data set
Hyalomma rufipes	21.6386	-21.7697	1998	Host preference in African ticks (Acari: Ixodida): a quantitative data set
Hyalomma rufipes	21.6772	-21.6218	1998	Host preference in African ticks (Acari: Ixodida): a quantitative data set
Hyalomma rufipes	21.705	-21.7362	1998	Host preference in African ticks (Acari: Ixodida): a quantitative data set
Hyalomma rufipes	21.7062	-32.3329	1998	Host preference in African ticks (Acari: Ixodida): a quantitative data set
Hyalomma rufipes	21.7153	-28.4491	1998	Host preference in African ticks (Acari: Ixodida): a quantitative data set
Hyalomma rufipes	21.7918	-29.0261	1998	Host preference in African ticks (Acari: Ixodida): a quantitative data set
Hyalomma rufipes	21.7922	-21.5387	1998	Host preference in African ticks (Acari: Ixodida): a quantitative data set
Hyalomma rufipes	21.8123	-30.7984	1998	Host preference in African ticks (Acari: Ixodida): a quantitative data set
Hyalomma rufipes	21.8572	-28.2398	1998	Host preference in African ticks (Acari: Ixodida): a quantitative data set
Hyalomma rufipes	21.8799	-22.288	1998	Host preference in African ticks (Acari: Ixodida): a quantitative data set
Hyalomma rufipes	21.904	-30.4342	1998	Host preference in African ticks (Acari: Ixodida): a quantitative data set
Hyalomma rufipes	21.9324	-29.0236	1998	Host preference in African ticks (Acari: Ixodida): a quantitative data set
Hyalomma rufipes	21.968	-29.2374	1998	Host preference in African ticks (Acari: Ixodida): a quantitative data set
Hyalomma rufipes	21.9768	-30.8538	1998	Host preference in African ticks (Acari: Ixodida): a quantitative data set
Hyalomma rufipes	21.9794	-28.9297	1998	Host preference in African ticks (Acari: Ixodida): a quantitative data set
Hyalomma rufipes	22.0144	-28.8792	1998	Host preference in African ticks (Acari: Ixodida): a quantitative data set
Hyalomma rufipes	22.0169	-21.7337	1998	Host preference in African ticks (Acari: Ixodida): a quantitative data set
Hyalomma rufipes	22.0937	-28.8407	1998	Host preference in African ticks (Acari: Ixodida): a quantitative data set
Hyalomma rufipes	22.103	-18.5238	1998	Host preference in African ticks (Acari: Ixodida): a quantitative data set
Hyalomma rufipes	22.1055	-30.6675	1998	Host preference in African ticks (Acari: Ixodida): a quantitative data set
Hyalomma rufipes	22.1123	-29.4305	1998	Host preference in African ticks (Acari: Ixodida): a quantitative data set
Hyalomma rufipes	22.1414	-32.6845	1998	Host preference in African ticks (Acari: Ixodida): a quantitative data set
Hyalomma rufipes	22.2317	-29.2925	1998	Host preference in African ticks (Acari: Ixodida): a quantitative data set
Hyalomma rufipes	22.238	-33.4966	1998	Host preference in African ticks (Acari: Ixodida): a quantitative data set
Hyalomma rufipes	22.2541	-18.8644	1998	Host preference in African ticks (Acari: Ixodida): a quantitative data set
Hyalomma rufipes	22.3798	-26.0279	1998	Host preference in African ticks (Acari: Ixodida): a quantitative data set
Hyalomma rufipes	22.393	-33.2266	1998	Host preference in African ticks (Acari: Ixodida): a quantitative data set
Hyalomma rufipes	22.4065	-20.23	1998	Host preference in African ticks (Acari: Ixodida): a quantitative data set
Hyalomma rufipes	22.4455	-20.1241	1998	Host preference in African ticks (Acari: Ixodida): a quantitative data set
Hyalomma rufipes	22.4601	-20.5853	1998	Host preference in African ticks (Acari: Ixodida): a quantitative data set
Hyalomma rufipes	22.564	-20.1612	1998	Host preference in African ticks (Acari: Ixodida): a quantitative data set
Hyalomma rufipes	22.5867	-33.512	1998	Host preference in African ticks (Acari: Ixodida): a quantitative data set
Hyalomma rufipes	22.6118	-32.3447	1998	Host preference in African ticks (Acari: Ixodida): a quantitative data set
Hyalomma rufipes	22.61223056	-26.33841111	2013	The Influence of Interspecific Competition and Host Preference on the Phylogeography of Two African Ixodid Tick Species
Hyalomma rufipes	22.6349	-31.9434	1998	Host preference in African ticks (Acari: Ixodida): a quantitative data set
Hyalomma rufipes	22.6468	-33.1467	1998	Host preference in African ticks (Acari: Ixodida): a quantitative data set
Hyalomma rufipes	22.702	-20.3801	1998	Host preference in African ticks (Acari: Ixodida): a quantitative data set
Hyalomma rufipes	22.7479	-30.6964	1998	Host preference in African ticks (Acari: Ixodida): a quantitative data set
Hyalomma rufipes	22.7783	-28.4414	1998	Host preference in African ticks (Acari: Ixodida): a quantitative data set
Hyalomma rufipes	22.8555	-23.7506	1998	Host preference in African ticks (Acari: Ixodida): a quantitative data set
Hyalomma rufipes	22.8813	-32.158	1998	Host preference in African ticks (Acari: Ixodida): a quantitative data set
Hyalomma rufipes	22.8897	-19.7533	1998	Host preference in African ticks (Acari: Ixodida): a quantitative data set
Hyalomma rufipes	22.9106	-23.9039	1998	Host preference in African ticks (Acari: Ixodida): a quantitative data set
Hyalomma rufipes	22.9161	-18.5801	1998	Host preference in African ticks (Acari: Ixodida): a quantitative data set
Hyalomma rufipes	22.9316	-32.3027	1998	Host preference in African ticks (Acari: Ixodida): a quantitative data set
Hyalomma rufipes	22.966	-29.6112	1998	Host preference in African ticks (Acari: Ixodida): a quantitative data set
Hyalomma rufipes	23.0248	-30.4987	1998	Host preference in African ticks (Acari: Ixodida): a quantitative data set
Hyalomma rufipes	23.035	-31.078	1998	Host preference in African ticks (Acari: Ixodida): a quantitative data set
Hyalomma rufipes	23.0971	-30.4029	1998	Host preference in African ticks (Acari: Ixodida): a quantitative data set
Hyalomma rufipes	23.1092	-25.9614	1998	Host preference in African ticks (Acari: Ixodida): a quantitative data set
Hyalomma rufipes	23.1291	-19.4457	1998	Host preference in African ticks (Acari: Ixodida): a quantitative data set
Hyalomma rufipes	23.1408	-15.2546	1998	Host preference in African ticks (Acari: Ixodida): a quantitative data set
Hyalomma rufipes	23.1554	-29.4251	1998	Host preference in African ticks (Acari: Ixodida): a quantitative data set
Hyalomma rufipes	23.1841	-30.5175	1998	Host preference in African ticks (Acari: Ixodida): a quantitative data set
Hyalomma rufipes	23.1947	-28.164	1998	Host preference in African ticks (Acari: Ixodida): a quantitative data set
Hyalomma rufipes	23.2	-15.43333333	1998	Host preference in African ticks (Acari: Ixodida): a quantitative data set
Hyalomma rufipes	23.2134	-15.1244	1998	Host preference in African ticks (Acari: Ixodida): a quantitative data set
Hyalomma rufipes	23.2333	-20.1437	1998	Host preference in African ticks (Acari: Ixodida): a quantitative data set
Hyalomma rufipes	23.2479	-24.1847	1998	Host preference in African ticks (Acari: Ixodida): a quantitative data set
Hyalomma rufipes	23.26666667	-16.11666667	1998	Host preference in African ticks (Acari: Ixodida): a quantitative data set
Hyalomma rufipes	23.3226	-20.0761	1998	Host preference in African ticks (Acari: Ixodida): a quantitative data set
Hyalomma rufipes	23.3241	-16.213	1998	Host preference in African ticks (Acari: Ixodida): a quantitative data set
Hyalomma rufipes	23.3918	-29.3365	1998	Host preference in African ticks (Acari: Ixodida): a quantitative data set
Hyalomma rufipes	23.4193	-33.2967	1998	Host preference in African ticks (Acari: Ixodida): a quantitative data set
Hyalomma rufipes	23.4283	-27.3724	1998	Host preference in African ticks (Acari: Ixodida): a quantitative data set
Hyalomma rufipes	23.4367	-32.0475	1998	Host preference in African ticks (Acari: Ixodida): a quantitative data set
Hyalomma rufipes	23.446	-19.9266	1998	Host preference in African ticks (Acari: Ixodida): a quantitative data set
Hyalomma rufipes	23.4504	-31.6682	1998	Host preference in African ticks (Acari: Ixodida): a quantitative data set
Hyalomma rufipes	23.4637	-29.8052	1998	Host preference in African ticks (Acari: Ixodida): a quantitative data set
Hyalomma rufipes	23.4656	-33.1759	1998	Host preference in African ticks (Acari: Ixodida): a quantitative data set
Hyalomma rufipes	23.4669	-19.9284	1998	Host preference in African ticks (Acari: Ixodida): a quantitative data set
Hyalomma rufipes	23.498	-29.9387	1998	Host preference in African ticks (Acari: Ixodida): a quantitative data set
Hyalomma rufipes	23.5541	-30.4946	1998	Host preference in African ticks (Acari: Ixodida): a quantitative data set
Hyalomma rufipes	23.5649	-16.6419	1998	Host preference in African ticks (Acari: Ixodida): a quantitative data set
Hyalomma rufipes	23.5894	-25.4144	1998	Host preference in African ticks (Acari: Ixodida): a quantitative data set
Hyalomma rufipes	23.5897	-19.5153	1998	Host preference in African ticks (Acari: Ixodida): a quantitative data set
Hyalomma rufipes	23.6195	-28.4197	1998	Host preference in African ticks (Acari: Ixodida): a quantitative data set
Hyalomma rufipes	23.6432	-33.2894	1998	Host preference in African ticks (Acari: Ixodida): a quantitative data set
Hyalomma rufipes	23.6735	-29.5616	1998	Host preference in African ticks (Acari: Ixodida): a quantitative data set
Hyalomma rufipes	23.6879	-30.399	1998	Host preference in African ticks (Acari: Ixodida): a quantitative data set
Hyalomma rufipes	23.708	-27.9259	1998	Host preference in African ticks (Acari: Ixodida): a quantitative data set
Hyalomma rufipes	23.7102	-32.5439	1998	Host preference in African ticks (Acari: Ixodida): a quantitative data set
Hyalomma rufipes	23.7188	-25.2339	1998	Host preference in African ticks (Acari: Ixodida): a quantitative data set
Hyalomma rufipes	23.7617	-27.5392	1998	Host preference in African ticks (Acari: Ixodida): a quantitative data set
Hyalomma rufipes	23.7932	-30.4334	1998	Host preference in African ticks (Acari: Ixodida): a quantitative data set
Hyalomma rufipes	23.7934	-29.8447	1998	Host preference in African ticks (Acari: Ixodida): a quantitative data set
Hyalomma rufipes	23.7949	-29.9626	1998	Host preference in African ticks (Acari: Ixodida): a quantitative data set
Hyalomma rufipes	23.7967	-29.5296	1998	Host preference in African ticks (Acari: Ixodida): a quantitative data set
Hyalomma rufipes	23.845	-20.2702	1998	Host preference in African ticks (Acari: Ixodida): a quantitative data set
Hyalomma rufipes	23.8731	-27.1948	1998	Host preference in African ticks (Acari: Ixodida): a quantitative data set
Hyalomma rufipes	23.8795	-26.8495	1998	Host preference in African ticks (Acari: Ixodida): a quantitative data set
Hyalomma rufipes	23.8976	-31.4506	1998	Host preference in African ticks (Acari: Ixodida): a quantitative data set
Hyalomma rufipes	23.9235	-30.3598	1998	Host preference in African ticks (Acari: Ixodida): a quantitative data set
Hyalomma rufipes	23.9316	-29.5086	1998	Host preference in African ticks (Acari: Ixodida): a quantitative data set
Hyalomma rufipes	23.9506	-24.528	1998	Host preference in African ticks (Acari: Ixodida): a quantitative data set
Hyalomma rufipes	23.9631	-18.4985	1998	Host preference in African ticks (Acari: Ixodida): a quantitative data set
Hyalomma rufipes	24.001	-32.2653	1998	Host preference in African ticks (Acari: Ixodida): a quantitative data set
Hyalomma rufipes	24.0145	-30.4096	1998	Host preference in African ticks (Acari: Ixodida): a quantitative data set
Hyalomma rufipes	24.0215	-30.482	1998	Host preference in African ticks (Acari: Ixodida): a quantitative data set
Hyalomma rufipes	24.0223	-28.8697	1998	Host preference in African ticks (Acari: Ixodida): a quantitative data set
Hyalomma rufipes	24.0521	-28.714	1998	Host preference in African ticks (Acari: Ixodida): a quantitative data set
Hyalomma rufipes	24.0737	-31.7396	1998	Host preference in African ticks (Acari: Ixodida): a quantitative data set
Hyalomma rufipes	24.0774	-29.4902	1998	Host preference in African ticks (Acari: Ixodida): a quantitative data set
Hyalomma rufipes	24.0997	-28.1453	1998	Host preference in African ticks (Acari: Ixodida): a quantitative data set
Hyalomma rufipes	24.1407	-20.1678	1998	Host preference in African ticks (Acari: Ixodida): a quantitative data set
Hyalomma rufipes	24.1413	-24.1681	1998	Host preference in African ticks (Acari: Ixodida): a quantitative data set
Hyalomma rufipes	24.1485	-30.3933	1998	Host preference in African ticks (Acari: Ixodida): a quantitative data set
Hyalomma rufipes	24.2047	-32.2859	1998	Host preference in African ticks (Acari: Ixodida): a quantitative data set
Hyalomma rufipes	24.2257	-18.436	1998	Host preference in African ticks (Acari: Ixodida): a quantitative data set
Hyalomma rufipes	24.2332	-28.7752	1998	Host preference in African ticks (Acari: Ixodida): a quantitative data set
Hyalomma rufipes	24.2748	-25.5527	1998	Host preference in African ticks (Acari: Ixodida): a quantitative data set
Hyalomma rufipes	24.3059	-33.7659	1998	Host preference in African ticks (Acari: Ixodida): a quantitative data set
Hyalomma rufipes	24.3066	-32.6644	1998	Host preference in African ticks (Acari: Ixodida): a quantitative data set
Hyalomma rufipes	24.3602	-29.8982	1998	Host preference in African ticks (Acari: Ixodida): a quantitative data set
Hyalomma rufipes	24.3652	-26.3966	1998	Host preference in African ticks (Acari: Ixodida): a quantitative data set
Hyalomma rufipes	24.3722	-30.3142	1998	Host preference in African ticks (Acari: Ixodida): a quantitative data set
Hyalomma rufipes	24.3875	-26.7551	1998	Host preference in African ticks (Acari: Ixodida): a quantitative data set
Hyalomma rufipes	24.4246	-30.9309	1998	Host preference in African ticks (Acari: Ixodida): a quantitative data set
Hyalomma rufipes	24.4477	-23.7364	1998	Host preference in African ticks (Acari: Ixodida): a quantitative data set
Hyalomma rufipes	24.4535	-31.7491	1998	Host preference in African ticks (Acari: Ixodida): a quantitative data set
Hyalomma rufipes	24.4569	-27.1162	1998	Host preference in African ticks (Acari: Ixodida): a quantitative data set
Hyalomma rufipes	24.4708	-28.1561	1998	Host preference in African ticks (Acari: Ixodida): a quantitative data set
Hyalomma rufipes	24.5182	-21.5544	1998	Host preference in African ticks (Acari: Ixodida): a quantitative data set
Hyalomma rufipes	24.5339	-32.2917	1998	Host preference in African ticks (Acari: Ixodida): a quantitative data set
Hyalomma rufipes	24.5476	-28.9818	1998	Host preference in African ticks (Acari: Ixodida): a quantitative data set
Hyalomma rufipes	24.5483	-29.7947	1998	Host preference in African ticks (Acari: Ixodida): a quantitative data set
Hyalomma rufipes	24.6077	-24.6091	1998	Host preference in African ticks (Acari: Ixodida): a quantitative data set
Hyalomma rufipes	24.6131	-30.3711	1998	Host preference in African ticks (Acari: Ixodida): a quantitative data set
Hyalomma rufipes	24.6278	-28.6895	1998	Host preference in African ticks (Acari: Ixodida): a quantitative data set
Hyalomma rufipes	24.6332	-26.324	1998	Host preference in African ticks (Acari: Ixodida): a quantitative data set
Hyalomma rufipes	24.6532	-32.8022	1998	Host preference in African ticks (Acari: Ixodida): a quantitative data set
Hyalomma rufipes	24.6578	-28.0983	1998	Host preference in African ticks (Acari: Ixodida): a quantitative data set
Hyalomma rufipes	24.6587	-29.8821	1998	Host preference in African ticks (Acari: Ixodida): a quantitative data set
Hyalomma rufipes	24.669	-28.5105	1998	Host preference in African ticks (Acari: Ixodida): a quantitative data set
Hyalomma rufipes	24.681	-30.2055	1998	Host preference in African ticks (Acari: Ixodida): a quantitative data set
Hyalomma rufipes	24.6828	-26.1102	1998	Host preference in African ticks (Acari: Ixodida): a quantitative data set
Hyalomma rufipes	24.6936	-24.9672	1998	Host preference in African ticks (Acari: Ixodida): a quantitative data set
Hyalomma rufipes	24.6973	-28.8451	1998	Host preference in African ticks (Acari: Ixodida): a quantitative data set
Hyalomma rufipes	24.7354	-30.0533	1998	Host preference in African ticks (Acari: Ixodida): a quantitative data set
Hyalomma rufipes	24.7364	-29.5547	1998	Host preference in African ticks (Acari: Ixodida): a quantitative data set
Hyalomma rufipes	24.7388	-29.5602	1998	Host preference in African ticks (Acari: Ixodida): a quantitative data set
Hyalomma rufipes	24.7498	-31.7233	1998	Host preference in African ticks (Acari: Ixodida): a quantitative data set
Hyalomma rufipes	24.7603	-28.9458	1998	Host preference in African ticks (Acari: Ixodida): a quantitative data set
Hyalomma rufipes	24.7682	-30.5287	1998	Host preference in African ticks (Acari: Ixodida): a quantitative data set
Hyalomma rufipes	24.7888	-30.2489	1998	Host preference in African ticks (Acari: Ixodida): a quantitative data set
Hyalomma rufipes	24.7972	-29.4564	1998	Host preference in African ticks (Acari: Ixodida): a quantitative data set
Hyalomma rufipes	24.8105	-28.6462	1998	Host preference in African ticks (Acari: Ixodida): a quantitative data set
Hyalomma rufipes	24.8882	-30.36	1998	Host preference in African ticks (Acari: Ixodida): a quantitative data set
Hyalomma rufipes	24.8986	-27.2107	1998	Host preference in African ticks (Acari: Ixodida): a quantitative data set
Hyalomma rufipes	24.9073	-33.0591	1998	Host preference in African ticks (Acari: Ixodida): a quantitative data set
Hyalomma rufipes	24.9089	-31.6923	1998	Host preference in African ticks (Acari: Ixodida): a quantitative data set
Hyalomma rufipes	24.9114	-33.4156	1998	Host preference in African ticks (Acari: Ixodida): a quantitative data set
Hyalomma rufipes	24.924	-25.6669	1998	Host preference in African ticks (Acari: Ixodida): a quantitative data set
Hyalomma rufipes	24.9286	-17	1998	Host preference in African ticks (Acari: Ixodida): a quantitative data set
Hyalomma rufipes	24.9477	-31.3296	1998	Host preference in African ticks (Acari: Ixodida): a quantitative data set
Hyalomma rufipes	24.9526	-26.7705	1998	Host preference in African ticks (Acari: Ixodida): a quantitative data set
Hyalomma rufipes	24.968	-17.5528	1998	Host preference in African ticks (Acari: Ixodida): a quantitative data set
Hyalomma rufipes	24.9695	-27.8288	1998	Host preference in African ticks (Acari: Ixodida): a quantitative data set
Hyalomma rufipes	24.9767	-29.568	1998	Host preference in African ticks (Acari: Ixodida): a quantitative data set
Hyalomma rufipes	24.982	-30.4186	1998	Host preference in African ticks (Acari: Ixodida): a quantitative data set
Hyalomma rufipes	24.9926	-29.3033	1998	Host preference in African ticks (Acari: Ixodida): a quantitative data set
Hyalomma rufipes	24.9988	-26.4806	1998	Host preference in African ticks (Acari: Ixodida): a quantitative data set
Hyalomma rufipes	25.004	-25.5953	1998	Host preference in African ticks (Acari: Ixodida): a quantitative data set
Hyalomma rufipes	25.0065	-24.0353	1998	Host preference in African ticks (Acari: Ixodida): a quantitative data set
Hyalomma rufipes	25.0097	-28.2789	1998	Host preference in African ticks (Acari: Ixodida): a quantitative data set
Hyalomma rufipes	25.0265	-27.0795	1998	Host preference in African ticks (Acari: Ixodida): a quantitative data set
Hyalomma rufipes	25.0285	-24.4285	1998	Host preference in African ticks (Acari: Ixodida): a quantitative data set
Hyalomma rufipes	25.0421	-29.3608	1998	Host preference in African ticks (Acari: Ixodida): a quantitative data set
Hyalomma rufipes	25.0527	-25.2465	1998	Host preference in African ticks (Acari: Ixodida): a quantitative data set
Hyalomma rufipes	25.0872	-31.2309	1998	Host preference in African ticks (Acari: Ixodida): a quantitative data set
Hyalomma rufipes	25.0904	-26.3922	1998	Host preference in African ticks (Acari: Ixodida): a quantitative data set
Hyalomma rufipes	25.0942	-32.2513	1998	Host preference in African ticks (Acari: Ixodida): a quantitative data set
Hyalomma rufipes	25.0955	-20.2198	1998	Host preference in African ticks (Acari: Ixodida): a quantitative data set
Hyalomma rufipes	25.0981	-33.0465	1998	Host preference in African ticks (Acari: Ixodida): a quantitative data set
Hyalomma rufipes	25.1082	-26.1103	1998	Host preference in African ticks (Acari: Ixodida): a quantitative data set
Hyalomma rufipes	25.1119	-16.8464	1998	Host preference in African ticks (Acari: Ixodida): a quantitative data set
Hyalomma rufipes	25.1231	-29.2107	1998	Host preference in African ticks (Acari: Ixodida): a quantitative data set
Hyalomma rufipes	25.1231	-30.5412	1998	Host preference in African ticks (Acari: Ixodida): a quantitative data set
Hyalomma rufipes	25.1305	-25.173	1998	Host preference in African ticks (Acari: Ixodida): a quantitative data set
Hyalomma rufipes	25.1405	-30.407	1998	Host preference in African ticks (Acari: Ixodida): a quantitative data set
Hyalomma rufipes	25.1633	-31.3307	1998	Host preference in African ticks (Acari: Ixodida): a quantitative data set
Hyalomma rufipes	25.1746	-25.3953	1998	Host preference in African ticks (Acari: Ixodida): a quantitative data set
Hyalomma rufipes	25.177	-29.6491	1998	Host preference in African ticks (Acari: Ixodida): a quantitative data set
Hyalomma rufipes	25.179	-31.0731	1998	Host preference in African ticks (Acari: Ixodida): a quantitative data set
Hyalomma rufipes	25.1802	-32.343	1998	Host preference in African ticks (Acari: Ixodida): a quantitative data set
Hyalomma rufipes	25.1973	-30.2174	1998	Host preference in African ticks (Acari: Ixodida): a quantitative data set
Hyalomma rufipes	25.2257	-26.2632	1998	Host preference in African ticks (Acari: Ixodida): a quantitative data set
Hyalomma rufipes	25.2268	-29.7073	1998	Host preference in African ticks (Acari: Ixodida): a quantitative data set
Hyalomma rufipes	25.2305	-27.5839	1998	Host preference in African ticks (Acari: Ixodida): a quantitative data set
Hyalomma rufipes	25.2441	-26.9415	1998	Host preference in African ticks (Acari: Ixodida): a quantitative data set
Hyalomma rufipes	25.2576	-24.1818	1998	Host preference in African ticks (Acari: Ixodida): a quantitative data set
Hyalomma rufipes	25.2728	-31.2648	1998	Host preference in African ticks (Acari: Ixodida): a quantitative data set
Hyalomma rufipes	25.2997	-29.982	1998	Host preference in African ticks (Acari: Ixodida): a quantitative data set
Hyalomma rufipes	25.3008	-33.2468	1998	Host preference in African ticks (Acari: Ixodida): a quantitative data set
Hyalomma rufipes	25.3047	-30.5301	1998	Host preference in African ticks (Acari: Ixodida): a quantitative data set
Hyalomma rufipes	25.3102	-24.9696	1998	Host preference in African ticks (Acari: Ixodida): a quantitative data set
Hyalomma rufipes	25.322	-30.1605	1998	Host preference in African ticks (Acari: Ixodida): a quantitative data set
Hyalomma rufipes	25.3233	-29.5115	1998	Host preference in African ticks (Acari: Ixodida): a quantitative data set
Hyalomma rufipes	25.3378	-29.3323	1998	Host preference in African ticks (Acari: Ixodida): a quantitative data set
Hyalomma rufipes	25.3564	-27.1468	1998	Host preference in African ticks (Acari: Ixodida): a quantitative data set
Hyalomma rufipes	25.3575	-29.8429	1998	Host preference in African ticks (Acari: Ixodida): a quantitative data set
Hyalomma rufipes	25.36	-30.764	1998	Host preference in African ticks (Acari: Ixodida): a quantitative data set
Hyalomma rufipes	25.3728	-24.9357	1998	Host preference in African ticks (Acari: Ixodida): a quantitative data set
Hyalomma rufipes	25.37671111	-29.8364	1990	Adult ixodid ticks on two cattle breeds in the south-western Free State, and their seasonal dynamics
Hyalomma rufipes	25.3784	-23.9164	1998	Host preference in African ticks (Acari: Ixodida): a quantitative data set
Hyalomma rufipes	25.3786	-22.5942	1998	Host preference in African ticks (Acari: Ixodida): a quantitative data set
Hyalomma rufipes	25.3889	-26.2626	1998	Host preference in African ticks (Acari: Ixodida): a quantitative data set
Hyalomma rufipes	25.3951	-23.844	1998	Host preference in African ticks (Acari: Ixodida): a quantitative data set
Hyalomma rufipes	25.4008	-27.0402	1998	Host preference in African ticks (Acari: Ixodida): a quantitative data set
Hyalomma rufipes	25.4043	-26.0567	1998	Host preference in African ticks (Acari: Ixodida): a quantitative data set
Hyalomma rufipes	25.4089	-30.2482	1998	Host preference in African ticks (Acari: Ixodida): a quantitative data set
Hyalomma rufipes	25.4148	-30.0549	1998	Host preference in African ticks (Acari: Ixodida): a quantitative data set
Hyalomma rufipes	25.4149	-30.6039	1998	Host preference in African ticks (Acari: Ixodida): a quantitative data set
Hyalomma rufipes	25.4177	-26.5224	1998	Host preference in African ticks (Acari: Ixodida): a quantitative data set
Hyalomma rufipes	25.4246	-31.3426	1998	Host preference in African ticks (Acari: Ixodida): a quantitative data set
Hyalomma rufipes	25.4311	-30.8775	1998	Host preference in African ticks (Acari: Ixodida): a quantitative data set
Hyalomma rufipes	25.4429	-25.6068	1998	Host preference in African ticks (Acari: Ixodida): a quantitative data set
Hyalomma rufipes	25.4693	-24.2142	1998	Host preference in African ticks (Acari: Ixodida): a quantitative data set
Hyalomma rufipes	25.4743	-24.5834	1998	Host preference in African ticks (Acari: Ixodida): a quantitative data set
Hyalomma rufipes	25.4771	-29.7461	1998	Host preference in African ticks (Acari: Ixodida): a quantitative data set
Hyalomma rufipes	25.4829	-29.0881	1998	Host preference in African ticks (Acari: Ixodida): a quantitative data set
Hyalomma rufipes	25.48333333	-27.58333333	2008	Ticks associated with the three largest wild ruminant species in southern Africa
Hyalomma rufipes	25.4846	-24.3587	1998	Host preference in African ticks (Acari: Ixodida): a quantitative data set
Hyalomma rufipes	25.4975	-25.8515	1998	Host preference in African ticks (Acari: Ixodida): a quantitative data set
Hyalomma rufipes	25.5082	-26.8277	1998	Host preference in African ticks (Acari: Ixodida): a quantitative data set
Hyalomma rufipes	25.5101	-24.3549	1998	Host preference in African ticks (Acari: Ixodida): a quantitative data set
Hyalomma rufipes	25.5162	-29.832	1998	Host preference in African ticks (Acari: Ixodida): a quantitative data set
Hyalomma rufipes	25.5247	-31.1833	1998	Host preference in African ticks (Acari: Ixodida): a quantitative data set
Hyalomma rufipes	25.5255	-29.6595	1998	Host preference in African ticks (Acari: Ixodida): a quantitative data set
Hyalomma rufipes	25.5299	-29.0196	1998	Host preference in African ticks (Acari: Ixodida): a quantitative data set
Hyalomma rufipes	25.5328	-32.744	1998	Host preference in African ticks (Acari: Ixodida): a quantitative data set
Hyalomma rufipes	25.5398	-26.2067	1998	Host preference in African ticks (Acari: Ixodida): a quantitative data set
Hyalomma rufipes	25.5414	-27.447	1998	Host preference in African ticks (Acari: Ixodida): a quantitative data set
Hyalomma rufipes	25.5567	-24.8045	1998	Host preference in African ticks (Acari: Ixodida): a quantitative data set
Hyalomma rufipes	25.5698	-33.4001	1998	Host preference in African ticks (Acari: Ixodida): a quantitative data set
Hyalomma rufipes	25.6251	-29.8208	1998	Host preference in African ticks (Acari: Ixodida): a quantitative data set
Hyalomma rufipes	25.6321	-23.5506	1998	Host preference in African ticks (Acari: Ixodida): a quantitative data set
Hyalomma rufipes	25.6539	-26.0239	1998	Host preference in African ticks (Acari: Ixodida): a quantitative data set
Hyalomma rufipes	25.6661	-25.1658	1998	Host preference in African ticks (Acari: Ixodida): a quantitative data set
Hyalomma rufipes	25.6715	-24.9197	1998	Host preference in African ticks (Acari: Ixodida): a quantitative data set
Hyalomma rufipes	25.673	-30.6724	1998	Host preference in African ticks (Acari: Ixodida): a quantitative data set
Hyalomma rufipes	25.6744	-29.9859	1998	Host preference in African ticks (Acari: Ixodida): a quantitative data set
Hyalomma rufipes	25.678	-24.6901	1998	Host preference in African ticks (Acari: Ixodida): a quantitative data set
Hyalomma rufipes	25.6906	-25.0025	1998	Host preference in African ticks (Acari: Ixodida): a quantitative data set
Hyalomma rufipes	25.7114	-31.1258	1998	Host preference in African ticks (Acari: Ixodida): a quantitative data set
Hyalomma rufipes	25.7121	-32.9499	1998	Host preference in African ticks (Acari: Ixodida): a quantitative data set
Hyalomma rufipes	25.7173	-27.6438	1998	Host preference in African ticks (Acari: Ixodida): a quantitative data set
Hyalomma rufipes	25.727238	-17.949751	1998	Host preference in African ticks (Acari: Ixodida): a quantitative data set
Hyalomma rufipes	25.7302	-25.0491	1998	Host preference in African ticks (Acari: Ixodida): a quantitative data set
Hyalomma rufipes	25.73212	-17.91866	1998	Host preference in African ticks (Acari: Ixodida): a quantitative data set
Hyalomma rufipes	25.73269	-17.874687	1998	Host preference in African ticks (Acari: Ixodida): a quantitative data set
Hyalomma rufipes	25.7471	-28.9807	1998	Host preference in African ticks (Acari: Ixodida): a quantitative data set
Hyalomma rufipes	25.748	-26.8875	1998	Host preference in African ticks (Acari: Ixodida): a quantitative data set
Hyalomma rufipes	25.749	-29.5799	1998	Host preference in African ticks (Acari: Ixodida): a quantitative data set
Hyalomma rufipes	25.7519	-24.8465	1998	Host preference in African ticks (Acari: Ixodida): a quantitative data set
Hyalomma rufipes	25.7598	-25.8679	1998	Host preference in African ticks (Acari: Ixodida): a quantitative data set
Hyalomma rufipes	25.7672	-32.8173	1998	Host preference in African ticks (Acari: Ixodida): a quantitative data set
Hyalomma rufipes	25.7771	-23.3456	1998	Host preference in African ticks (Acari: Ixodida): a quantitative data set
Hyalomma rufipes	25.7926	-30.5726	1998	Host preference in African ticks (Acari: Ixodida): a quantitative data set
Hyalomma rufipes	25.80427	-17.954416	1998	Host preference in African ticks (Acari: Ixodida): a quantitative data set
Hyalomma rufipes	25.808746	-17.991127	1998	Host preference in African ticks (Acari: Ixodida): a quantitative data set
Hyalomma rufipes	25.8176	-28.529	1998	Host preference in African ticks (Acari: Ixodida): a quantitative data set
Hyalomma rufipes	25.8219	-26.2975	1998	Host preference in African ticks (Acari: Ixodida): a quantitative data set
Hyalomma rufipes	25.8286	-25.6822	1998	Host preference in African ticks (Acari: Ixodida): a quantitative data set
Hyalomma rufipes	25.8288	-31.5341	1998	Host preference in African ticks (Acari: Ixodida): a quantitative data set
Hyalomma rufipes	25.842705	-18.35451	1998	Host preference in African ticks (Acari: Ixodida): a quantitative data set
Hyalomma rufipes	25.8458	-23.335	1998	Host preference in African ticks (Acari: Ixodida): a quantitative data set
Hyalomma rufipes	25.8639	-33.4055	1998	Host preference in African ticks (Acari: Ixodida): a quantitative data set
Hyalomma rufipes	25.8971	-30.849	1998	Host preference in African ticks (Acari: Ixodida): a quantitative data set
Hyalomma rufipes	25.9012	-33.6031	1998	Host preference in African ticks (Acari: Ixodida): a quantitative data set
Hyalomma rufipes	25.9049	-25.3544	1998	Host preference in African ticks (Acari: Ixodida): a quantitative data set
Hyalomma rufipes	25.920804	-18.208862	1998	Host preference in African ticks (Acari: Ixodida): a quantitative data set
Hyalomma rufipes	25.9228	-29.4242	1998	Host preference in African ticks (Acari: Ixodida): a quantitative data set
Hyalomma rufipes	25.9296	-24.4981	1998	Host preference in African ticks (Acari: Ixodida): a quantitative data set
Hyalomma rufipes	25.9391	-22.7658	1998	Host preference in African ticks (Acari: Ixodida): a quantitative data set
Hyalomma rufipes	25.9447	-30.6108	1998	Host preference in African ticks (Acari: Ixodida): a quantitative data set
Hyalomma rufipes	25.9585	-24.7164	1998	Host preference in African ticks (Acari: Ixodida): a quantitative data set
Hyalomma rufipes	25.9618	-31.7597	1998	Host preference in African ticks (Acari: Ixodida): a quantitative data set
Hyalomma rufipes	25.964	-28.5856	1998	Host preference in African ticks (Acari: Ixodida): a quantitative data set
Hyalomma rufipes	25.974434	-18.545076	1998	Host preference in African ticks (Acari: Ixodida): a quantitative data set
Hyalomma rufipes	25.9824	-27.4024	1998	Host preference in African ticks (Acari: Ixodida): a quantitative data set
Hyalomma rufipes	25.9918	-30.4433	1998	Host preference in African ticks (Acari: Ixodida): a quantitative data set
Hyalomma rufipes	25.9943	-24.4711	1998	Host preference in African ticks (Acari: Ixodida): a quantitative data set
Hyalomma rufipes	26	-27	2013	The Influence of Interspecific Competition and Host Preference on the Phylogeography of Two African Ixodid Tick Species
Hyalomma rufipes	26.01632	-18.518112	1998	Host preference in African ticks (Acari: Ixodida): a quantitative data set
Hyalomma rufipes	26.02	-24.4001	1998	Host preference in African ticks (Acari: Ixodida): a quantitative data set
Hyalomma rufipes	26.0261	-31.891	1998	Host preference in African ticks (Acari: Ixodida): a quantitative data set
Hyalomma rufipes	26.039	-31.653	1998	Host preference in African ticks (Acari: Ixodida): a quantitative data set
Hyalomma rufipes	26.0404	-24.5258	1998	Host preference in African ticks (Acari: Ixodida): a quantitative data set
Hyalomma rufipes	26.0486	-26.6044	1998	Host preference in African ticks (Acari: Ixodida): a quantitative data set
Hyalomma rufipes	26.0505	-27.1002	1998	Host preference in African ticks (Acari: Ixodida): a quantitative data set
Hyalomma rufipes	26.0561	-25.0487	1998	Host preference in African ticks (Acari: Ixodida): a quantitative data set
Hyalomma rufipes	26.0585	-27.205	1998	Host preference in African ticks (Acari: Ixodida): a quantitative data set
Hyalomma rufipes	26.0856	-26.121	1998	Host preference in African ticks (Acari: Ixodida): a quantitative data set
Hyalomma rufipes	26.0962	-33.1787	1998	Host preference in African ticks (Acari: Ixodida): a quantitative data set
Hyalomma rufipes	26.1068	-23.6315	1998	Host preference in African ticks (Acari: Ixodida): a quantitative data set
Hyalomma rufipes	26.1075	-30.7734	1998	Host preference in African ticks (Acari: Ixodida): a quantitative data set
Hyalomma rufipes	26.1243	-29.5094	1998	Host preference in African ticks (Acari: Ixodida): a quantitative data set
Hyalomma rufipes	26.1347	-24.6028	1998	Host preference in African ticks (Acari: Ixodida): a quantitative data set
Hyalomma rufipes	26.1426	-24.4866	1998	Host preference in African ticks (Acari: Ixodida): a quantitative data set
Hyalomma rufipes	26.1426	-31.2498	1998	Host preference in African ticks (Acari: Ixodida): a quantitative data set
Hyalomma rufipes	26.146	-24.6714	1998	Host preference in African ticks (Acari: Ixodida): a quantitative data set
Hyalomma rufipes	26.1474	-33.3225	1998	Host preference in African ticks (Acari: Ixodida): a quantitative data set
Hyalomma rufipes	26.15	-29.0464	1998	Host preference in African ticks (Acari: Ixodida): a quantitative data set
Hyalomma rufipes	26.1521	-26.8069	1998	Host preference in African ticks (Acari: Ixodida): a quantitative data set
Hyalomma rufipes	26.1649	-31.8136	1998	Host preference in African ticks (Acari: Ixodida): a quantitative data set
Hyalomma rufipes	26.1685	-30.4343	1998	Host preference in African ticks (Acari: Ixodida): a quantitative data set
Hyalomma rufipes	26.1812	-23.7901	1998	Host preference in African ticks (Acari: Ixodida): a quantitative data set
Hyalomma rufipes	26.1812	-29.1384	1998	Host preference in African ticks (Acari: Ixodida): a quantitative data set
Hyalomma rufipes	26.1842	-27.3713	1998	Host preference in African ticks (Acari: Ixodida): a quantitative data set
Hyalomma rufipes	26.1973	-25.8829	1998	Host preference in African ticks (Acari: Ixodida): a quantitative data set
Hyalomma rufipes	26.1995	-24.5889	1998	Host preference in African ticks (Acari: Ixodida): a quantitative data set
Hyalomma rufipes	26.2071	-30.8348	1998	Host preference in African ticks (Acari: Ixodida): a quantitative data set
Hyalomma rufipes	26.2186	-33.5045	1998	Host preference in African ticks (Acari: Ixodida): a quantitative data set
Hyalomma rufipes	26.2248	-28.8174	1998	Host preference in African ticks (Acari: Ixodida): a quantitative data set
Hyalomma rufipes	26.243284	-18.499963	1998	Host preference in African ticks (Acari: Ixodida): a quantitative data set
Hyalomma rufipes	26.249	-32.5501	1998	Host preference in African ticks (Acari: Ixodida): a quantitative data set
Hyalomma rufipes	26.2552	-28.1448	1998	Host preference in African ticks (Acari: Ixodida): a quantitative data set
Hyalomma rufipes	26.2594	-24.7674	1998	Host preference in African ticks (Acari: Ixodida): a quantitative data set
Hyalomma rufipes	26.274234	-18.290435	1998	Host preference in African ticks (Acari: Ixodida): a quantitative data set
Hyalomma rufipes	26.2851	-31.0196	1998	Host preference in African ticks (Acari: Ixodida): a quantitative data set
Hyalomma rufipes	26.2917	-28.5658	1998	Host preference in African ticks (Acari: Ixodida): a quantitative data set
Hyalomma rufipes	26.294518	-18.512545	1998	Host preference in African ticks (Acari: Ixodida): a quantitative data set
Hyalomma rufipes	26.3	-32.7	2016	Ecological preferences and seasonal dynamics of ticks (Acari: Ixodidae) on and off bovine hosts in the Eastern Cape Province, South Africa
Hyalomma rufipes	26.3047	-33.0727	1998	Host preference in African ticks (Acari: Ixodida): a quantitative data set
Hyalomma rufipes	26.323	-23.9388	1998	Host preference in African ticks (Acari: Ixodida): a quantitative data set
Hyalomma rufipes	26.3595	-24.8478	1998	Host preference in African ticks (Acari: Ixodida): a quantitative data set
Hyalomma rufipes	26.3829	-33.2747	1998	Host preference in African ticks (Acari: Ixodida): a quantitative data set
Hyalomma rufipes	26.3921	-30.4788	1998	Host preference in African ticks (Acari: Ixodida): a quantitative data set
Hyalomma rufipes	26.3934	-22.5112	1998	Host preference in African ticks (Acari: Ixodida): a quantitative data set
Hyalomma rufipes	26.3937	-15.8018	1998	Host preference in African ticks (Acari: Ixodida): a quantitative data set
Hyalomma rufipes	26.4017	-33.4592	1998	Host preference in African ticks (Acari: Ixodida): a quantitative data set
Hyalomma rufipes	26.4077	-25.8149	1998	Host preference in African ticks (Acari: Ixodida): a quantitative data set
Hyalomma rufipes	26.41	-25.6775	1998	Host preference in African ticks (Acari: Ixodida): a quantitative data set
Hyalomma rufipes	26.4192	-25.3011	1998	Host preference in African ticks (Acari: Ixodida): a quantitative data set
Hyalomma rufipes	26.4291	-32.9542	1998	Host preference in African ticks (Acari: Ixodida): a quantitative data set
Hyalomma rufipes	26.4384	-17.1217	1998	Host preference in African ticks (Acari: Ixodida): a quantitative data set
Hyalomma rufipes	26.442	-23.7546	1998	Host preference in African ticks (Acari: Ixodida): a quantitative data set
Hyalomma rufipes	26.45	-15.75	1998	Host preference in African ticks (Acari: Ixodida): a quantitative data set
Hyalomma rufipes	26.4507	-32.7808	1998	Host preference in African ticks (Acari: Ixodida): a quantitative data set
Hyalomma rufipes	26.46666667	-33.38333333	2007	Ticks associated with the three largest wild ruminant species in southern Africa
Hyalomma rufipes	26.4787	-33.2259	1998	Host preference in African ticks (Acari: Ixodida): a quantitative data set
Hyalomma rufipes	26.4991	-29.7043	1998	Host preference in African ticks (Acari: Ixodida): a quantitative data set
Hyalomma rufipes	26.5007	-26.6028	1998	Host preference in African ticks (Acari: Ixodida): a quantitative data set
Hyalomma rufipes	26.5019	-29.1621	1998	Host preference in African ticks (Acari: Ixodida): a quantitative data set
Hyalomma rufipes	26.5069	-29.0202	1998	Host preference in African ticks (Acari: Ixodida): a quantitative data set
Hyalomma rufipes	26.509	-33.0545	1998	Host preference in African ticks (Acari: Ixodida): a quantitative data set
Hyalomma rufipes	26.5091	-20.8417	1998	Host preference in African ticks (Acari: Ixodida): a quantitative data set
Hyalomma rufipes	26.5265	-27.1999	1998	Host preference in African ticks (Acari: Ixodida): a quantitative data set
Hyalomma rufipes	26.5286	-25.3631	1998	Host preference in African ticks (Acari: Ixodida): a quantitative data set
Hyalomma rufipes	26.5291	-32.0515	1998	Host preference in African ticks (Acari: Ixodida): a quantitative data set
Hyalomma rufipes	26.5334	-32.872	1998	Host preference in African ticks (Acari: Ixodida): a quantitative data set
Hyalomma rufipes	26.5504	-26.2993	1998	Host preference in African ticks (Acari: Ixodida): a quantitative data set
Hyalomma rufipes	26.5736	-30.6502	1998	Host preference in African ticks (Acari: Ixodida): a quantitative data set
Hyalomma rufipes	26.6007	-27.9299	1998	Host preference in African ticks (Acari: Ixodida): a quantitative data set
Hyalomma rufipes	26.6086	-29.3706	1998	Host preference in African ticks (Acari: Ixodida): a quantitative data set
Hyalomma rufipes	26.6201	-29.4842	1998	Host preference in African ticks (Acari: Ixodida): a quantitative data set
Hyalomma rufipes	26.6332	-31.4891	1998	Host preference in African ticks (Acari: Ixodida): a quantitative data set
Hyalomma rufipes	26.6371	-26.8763	1998	Host preference in African ticks (Acari: Ixodida): a quantitative data set
Hyalomma rufipes	26.649	-31.9056	1998	Host preference in African ticks (Acari: Ixodida): a quantitative data set
Hyalomma rufipes	26.65	-21.58333333	1998	Host preference in African ticks (Acari: Ixodida): a quantitative data set
Hyalomma rufipes	26.6524	-30.6136	1998	Host preference in African ticks (Acari: Ixodida): a quantitative data set
Hyalomma rufipes	26.6542	-28.3781	1998	Host preference in African ticks (Acari: Ixodida): a quantitative data set
Hyalomma rufipes	26.664	-31.3344	1998	Host preference in African ticks (Acari: Ixodida): a quantitative data set
Hyalomma rufipes	26.66666667	-33.11666667	1998	Host preference in African ticks (Acari: Ixodida): a quantitative data set
Hyalomma rufipes	26.6697	-32.4288	1998	Host preference in African ticks (Acari: Ixodida): a quantitative data set
Hyalomma rufipes	26.6699	-32.9175	1998	Host preference in African ticks (Acari: Ixodida): a quantitative data set
Hyalomma rufipes	26.6737	-32.5935	1998	Host preference in African ticks (Acari: Ixodida): a quantitative data set
Hyalomma rufipes	26.6777	-26.1307	1998	Host preference in African ticks (Acari: Ixodida): a quantitative data set
Hyalomma rufipes	26.6816	-28.714	1998	Host preference in African ticks (Acari: Ixodida): a quantitative data set
Hyalomma rufipes	26.68333333	-33.1	1998	Host preference in African ticks (Acari: Ixodida): a quantitative data set
Hyalomma rufipes	26.684161	-18.666127	1998	Host preference in African ticks (Acari: Ixodida): a quantitative data set
Hyalomma rufipes	26.6892	-33.3845	1998	Host preference in African ticks (Acari: Ixodida): a quantitative data set
Hyalomma rufipes	26.7056	-33.0467	1998	Host preference in African ticks (Acari: Ixodida): a quantitative data set
Hyalomma rufipes	26.7272	-23.0192	1998	Host preference in African ticks (Acari: Ixodida): a quantitative data set
Hyalomma rufipes	26.7283	-25.9382	1998	Host preference in African ticks (Acari: Ixodida): a quantitative data set
Hyalomma rufipes	26.7367	-30.6614	1998	Host preference in African ticks (Acari: Ixodida): a quantitative data set
Hyalomma rufipes	26.7383	-32.7021	1998	Host preference in African ticks (Acari: Ixodida): a quantitative data set
Hyalomma rufipes	26.7407	-26.5961	1998	Host preference in African ticks (Acari: Ixodida): a quantitative data set
Hyalomma rufipes	26.743115	-18.386342	1998	Host preference in African ticks (Acari: Ixodida): a quantitative data set
Hyalomma rufipes	26.7656	-25.7916	1998	Host preference in African ticks (Acari: Ixodida): a quantitative data set
Hyalomma rufipes	26.78333333	-29.16666667	1995	Tick diversity, abundance and seasonal dynamics in a resource-poor urban environment in the Free State Province
Hyalomma rufipes	26.78333333	-29.25	1995	Tick diversity, abundance and seasonal dynamics in a resource-poor urban environment in the Free State Province
Hyalomma rufipes	26.7849	-32.0939	1998	Host preference in African ticks (Acari: Ixodida): a quantitative data set
Hyalomma rufipes	26.7919	-30.598	1998	Host preference in African ticks (Acari: Ixodida): a quantitative data set
Hyalomma rufipes	26.8002	-22.3861	1998	Host preference in African ticks (Acari: Ixodida): a quantitative data set
Hyalomma rufipes	26.8129	-32.4763	1998	Host preference in African ticks (Acari: Ixodida): a quantitative data set
Hyalomma rufipes	26.8232	-31.7572	1998	Host preference in African ticks (Acari: Ixodida): a quantitative data set
Hyalomma rufipes	26.8467	-23.1799	1998	Host preference in African ticks (Acari: Ixodida): a quantitative data set
Hyalomma rufipes	26.8561	-29.2819	1998	Host preference in African ticks (Acari: Ixodida): a quantitative data set
Hyalomma rufipes	26.8565	-27.1185	1998	Host preference in African ticks (Acari: Ixodida): a quantitative data set
Hyalomma rufipes	26.8752	-32.6378	1998	Host preference in African ticks (Acari: Ixodida): a quantitative data set
Hyalomma rufipes	26.899086	-18.67441	1998	Host preference in African ticks (Acari: Ixodida): a quantitative data set
Hyalomma rufipes	26.901126	-18.630423	1998	Host preference in African ticks (Acari: Ixodida): a quantitative data set
Hyalomma rufipes	26.9072	-29.4013	1998	Host preference in African ticks (Acari: Ixodida): a quantitative data set
Hyalomma rufipes	26.9117	-25.6524	1998	Host preference in African ticks (Acari: Ixodida): a quantitative data set
Hyalomma rufipes	26.919751	-18.76913	1998	Host preference in African ticks (Acari: Ixodida): a quantitative data set
Hyalomma rufipes	26.9244	-30.9268	1998	Host preference in African ticks (Acari: Ixodida): a quantitative data set
Hyalomma rufipes	26.938877	-18.689597	1998	Host preference in African ticks (Acari: Ixodida): a quantitative data set
Hyalomma rufipes	26.939398	-18.629085	1998	Host preference in African ticks (Acari: Ixodida): a quantitative data set
Hyalomma rufipes	26.944	-25.9747	1998	Host preference in African ticks (Acari: Ixodida): a quantitative data set
Hyalomma rufipes	26.9673	-29.5284	1998	Host preference in African ticks (Acari: Ixodida): a quantitative data set
Hyalomma rufipes	26.9733	-16.8722	1998	Host preference in African ticks (Acari: Ixodida): a quantitative data set
Hyalomma rufipes	26.9811	-22.8448	1998	Host preference in African ticks (Acari: Ixodida): a quantitative data set
Hyalomma rufipes	27.0038	-23.495	1998	Host preference in African ticks (Acari: Ixodida): a quantitative data set
Hyalomma rufipes	27.0146	-22.7066	1998	Host preference in African ticks (Acari: Ixodida): a quantitative data set
Hyalomma rufipes	27.0193	-28.503	1998	Host preference in African ticks (Acari: Ixodida): a quantitative data set
Hyalomma rufipes	27.0233	-29.7837	1998	Host preference in African ticks (Acari: Ixodida): a quantitative data set
Hyalomma rufipes	27.0311	-32.1025	1998	Host preference in African ticks (Acari: Ixodida): a quantitative data set
Hyalomma rufipes	27.0316	-20.484	1998	Host preference in African ticks (Acari: Ixodida): a quantitative data set
Hyalomma rufipes	27.0323	-26.6589	1998	Host preference in African ticks (Acari: Ixodida): a quantitative data set
Hyalomma rufipes	27.0326	-25.8011	1998	Host preference in African ticks (Acari: Ixodida): a quantitative data set
Hyalomma rufipes	27.0437	-32.3329	1998	Host preference in African ticks (Acari: Ixodida): a quantitative data set
Hyalomma rufipes	27.0448	-27.4831	1998	Host preference in African ticks (Acari: Ixodida): a quantitative data set
Hyalomma rufipes	27.0448	-25.706	1998	Host preference in African ticks (Acari: Ixodida): a quantitative data set
Hyalomma rufipes	27.0457	-30.2334	1998	Host preference in African ticks (Acari: Ixodida): a quantitative data set
Hyalomma rufipes	27.0756	-29.0612	1998	Host preference in African ticks (Acari: Ixodida): a quantitative data set
Hyalomma rufipes	27.1124	-27.9506	1998	Host preference in African ticks (Acari: Ixodida): a quantitative data set
Hyalomma rufipes	27.113	-31.369	1998	Host preference in African ticks (Acari: Ixodida): a quantitative data set
Hyalomma rufipes	27.1134	-30.7013	1998	Host preference in African ticks (Acari: Ixodida): a quantitative data set
Hyalomma rufipes	27.1349	-26.7937	1998	Host preference in African ticks (Acari: Ixodida): a quantitative data set
Hyalomma rufipes	27.1436	-30.9376	1998	Host preference in African ticks (Acari: Ixodida): a quantitative data set
Hyalomma rufipes	27.14761	-19.911804	1998	Host preference in African ticks (Acari: Ixodida): a quantitative data set
Hyalomma rufipes	27.149963	-18.198215	1998	Host preference in African ticks (Acari: Ixodida): a quantitative data set
Hyalomma rufipes	27.1569	-26.3992	1998	Host preference in African ticks (Acari: Ixodida): a quantitative data set
Hyalomma rufipes	27.1655	-32.2132	1998	Host preference in African ticks (Acari: Ixodida): a quantitative data set
Hyalomma rufipes	27.1655	-31.9508	1998	Host preference in African ticks (Acari: Ixodida): a quantitative data set
Hyalomma rufipes	27.16666667	-16.66666667	1998	Host preference in African ticks (Acari: Ixodida): a quantitative data set
Hyalomma rufipes	27.1716	-29.9916	1998	Host preference in African ticks (Acari: Ixodida): a quantitative data set
Hyalomma rufipes	27.2148	-20.7515	1998	Host preference in African ticks (Acari: Ixodida): a quantitative data set
Hyalomma rufipes	27.251362	-18.493764	1998	Host preference in African ticks (Acari: Ixodida): a quantitative data set
Hyalomma rufipes	27.2625	-31.6013	1998	Host preference in African ticks (Acari: Ixodida): a quantitative data set
Hyalomma rufipes	27.276481	-17.689519	1998	Host preference in African ticks (Acari: Ixodida): a quantitative data set
Hyalomma rufipes	27.2822	-26.197	1998	Host preference in African ticks (Acari: Ixodida): a quantitative data set
Hyalomma rufipes	27.283	-15.8714	1998	Host preference in African ticks (Acari: Ixodida): a quantitative data set
Hyalomma rufipes	27.299968	-19.065716	1998	Host preference in African ticks (Acari: Ixodida): a quantitative data set
Hyalomma rufipes	27.305563	-19.170373	1998	Host preference in African ticks (Acari: Ixodida): a quantitative data set
Hyalomma rufipes	27.3304	-26.8127	1998	Host preference in African ticks (Acari: Ixodida): a quantitative data set
Hyalomma rufipes	27.3359	-32.7942	1998	Host preference in African ticks (Acari: Ixodida): a quantitative data set
Hyalomma rufipes	27.3536	-32.3555	1998	Host preference in African ticks (Acari: Ixodida): a quantitative data set
Hyalomma rufipes	27.359816	-19.240803	1998	Host preference in African ticks (Acari: Ixodida): a quantitative data set
Hyalomma rufipes	27.36096	-19.925571	1998	Host preference in African ticks (Acari: Ixodida): a quantitative data set
Hyalomma rufipes	27.36481	-19.032613	1998	Host preference in African ticks (Acari: Ixodida): a quantitative data set
Hyalomma rufipes	27.3692	-29.0589	1998	Host preference in African ticks (Acari: Ixodida): a quantitative data set
Hyalomma rufipes	27.3722	-20.9661	1998	Host preference in African ticks (Acari: Ixodida): a quantitative data set
Hyalomma rufipes	27.378173	-18.715454	1998	Host preference in African ticks (Acari: Ixodida): a quantitative data set
Hyalomma rufipes	27.41032	-19.056134	1998	Host preference in African ticks (Acari: Ixodida): a quantitative data set
Hyalomma rufipes	27.441657	-20.076303	1998	Host preference in African ticks (Acari: Ixodida): a quantitative data set
Hyalomma rufipes	27.4534	-31.4814	1998	Host preference in African ticks (Acari: Ixodida): a quantitative data set
Hyalomma rufipes	27.4564	-16.2156	1998	Host preference in African ticks (Acari: Ixodida): a quantitative data set
Hyalomma rufipes	27.46085	-17.802752	1998	Host preference in African ticks (Acari: Ixodida): a quantitative data set
Hyalomma rufipes	27.4619	-24.3548	1998	Host preference in African ticks (Acari: Ixodida): a quantitative data set
Hyalomma rufipes	27.466062	-24.304609	2003	A comparison between tick species collected in a controlled and control free area on a game ranch in South Africa
Hyalomma rufipes	27.466726	-24.294989	2003	A comparison between tick species collected in a controlled and control free area on a game ranch in South Africa
Hyalomma rufipes	27.46761	-24.297735	2003	A comparison between tick species collected in a controlled and control free area on a game ranch in South Africa
Hyalomma rufipes	27.481983	-17.866238	1998	Host preference in African ticks (Acari: Ixodida): a quantitative data set
Hyalomma rufipes	27.4861	-26.9409	1998	Host preference in African ticks (Acari: Ixodida): a quantitative data set
Hyalomma rufipes	27.487887	-17.754552	1998	Host preference in African ticks (Acari: Ixodida): a quantitative data set
Hyalomma rufipes	27.496256	-20.098131	1998	Host preference in African ticks (Acari: Ixodida): a quantitative data set
Hyalomma rufipes	27.505	-21.1279	1998	Host preference in African ticks (Acari: Ixodida): a quantitative data set
Hyalomma rufipes	27.5198	-30.954	1998	Host preference in African ticks (Acari: Ixodida): a quantitative data set
Hyalomma rufipes	27.5202	-31.8767	1998	Host preference in African ticks (Acari: Ixodida): a quantitative data set
Hyalomma rufipes	27.5289	-28.8292	1998	Host preference in African ticks (Acari: Ixodida): a quantitative data set
Hyalomma rufipes	27.531633	-18.785298	1998	Host preference in African ticks (Acari: Ixodida): a quantitative data set
Hyalomma rufipes	27.5495	-20.7167	1998	Host preference in African ticks (Acari: Ixodida): a quantitative data set
Hyalomma rufipes	27.5496	-28.0543	1998	Host preference in African ticks (Acari: Ixodida): a quantitative data set
Hyalomma rufipes	27.55	-25.51666667	1991	Ixodid ticks on indigenous goats owned by small-scale farmers in four communal grazing areas in South Africa
Hyalomma rufipes	27.561	-25.9876	1998	Host preference in African ticks (Acari: Ixodida): a quantitative data set
Hyalomma rufipes	27.564	-20.966	1998	Host preference in African ticks (Acari: Ixodida): a quantitative data set
Hyalomma rufipes	27.56666667	-15.85	1998	Host preference in African ticks (Acari: Ixodida): a quantitative data set
Hyalomma rufipes	27.5682	-24.7338	1998	Host preference in African ticks (Acari: Ixodida): a quantitative data set
Hyalomma rufipes	27.570086	-17.440556	1998	Host preference in African ticks (Acari: Ixodida): a quantitative data set
Hyalomma rufipes	27.5707	-26.3028	1998	Host preference in African ticks (Acari: Ixodida): a quantitative data set
Hyalomma rufipes	27.5726	-20.7704	1998	Host preference in African ticks (Acari: Ixodida): a quantitative data set
Hyalomma rufipes	27.5814	-25.8077	1998	Host preference in African ticks (Acari: Ixodida): a quantitative data set
Hyalomma rufipes	27.5831	-23.1382	1998	Host preference in African ticks (Acari: Ixodida): a quantitative data set
Hyalomma rufipes	27.585385	-17.955532	1998	Host preference in African ticks (Acari: Ixodida): a quantitative data set
Hyalomma rufipes	27.590753	-20.167316	1998	Host preference in African ticks (Acari: Ixodida): a quantitative data set
Hyalomma rufipes	27.599855	-19.220965	1998	Host preference in African ticks (Acari: Ixodida): a quantitative data set
Hyalomma rufipes	27.6067	-31.3964	1998	Host preference in African ticks (Acari: Ixodida): a quantitative data set
Hyalomma rufipes	27.6095	-32.0522	1998	Host preference in African ticks (Acari: Ixodida): a quantitative data set
Hyalomma rufipes	27.6144	-24.5281	1998	Host preference in African ticks (Acari: Ixodida): a quantitative data set
Hyalomma rufipes	27.637574	-19.885977	1998	Host preference in African ticks (Acari: Ixodida): a quantitative data set
Hyalomma rufipes	27.6483	-32.2206	1998	Host preference in African ticks (Acari: Ixodida): a quantitative data set
Hyalomma rufipes	27.65	-15.78333333	1998	Host preference in African ticks (Acari: Ixodida): a quantitative data set
Hyalomma rufipes	27.6574	-21.7822	1998	Host preference in African ticks (Acari: Ixodida): a quantitative data set
Hyalomma rufipes	27.674	-15.8263	1998	Host preference in African ticks (Acari: Ixodida): a quantitative data set
Hyalomma rufipes	27.6746	-22.9309	1998	Host preference in African ticks (Acari: Ixodida): a quantitative data set
Hyalomma rufipes	27.6879	-26.4442	1998	Host preference in African ticks (Acari: Ixodida): a quantitative data set
Hyalomma rufipes	27.6963	-32.1209	1998	Host preference in African ticks (Acari: Ixodida): a quantitative data set
Hyalomma rufipes	27.6985	-26.0713	1998	Host preference in African ticks (Acari: Ixodida): a quantitative data set
Hyalomma rufipes	27.716986	-18.94544	1998	Host preference in African ticks (Acari: Ixodida): a quantitative data set
Hyalomma rufipes	27.720007	-18.988588	1998	Host preference in African ticks (Acari: Ixodida): a quantitative data set
Hyalomma rufipes	27.723789	-17.32077	1998	Host preference in African ticks (Acari: Ixodida): a quantitative data set
Hyalomma rufipes	27.72397	-19.25101	1998	Host preference in African ticks (Acari: Ixodida): a quantitative data set
Hyalomma rufipes	27.74503	-20.151849	1998	Host preference in African ticks (Acari: Ixodida): a quantitative data set
Hyalomma rufipes	27.759163	-19.046882	1998	Host preference in African ticks (Acari: Ixodida): a quantitative data set
Hyalomma rufipes	27.762029	-18.745179	1998	Host preference in African ticks (Acari: Ixodida): a quantitative data set
Hyalomma rufipes	27.762198	-19.918802	1998	Host preference in African ticks (Acari: Ixodida): a quantitative data set
Hyalomma rufipes	27.76666667	-15.86666667	1998	Host preference in African ticks (Acari: Ixodida): a quantitative data set
Hyalomma rufipes	27.7735	-27.6345	1998	Host preference in African ticks (Acari: Ixodida): a quantitative data set
Hyalomma rufipes	27.786275	-17.813388	1998	Host preference in African ticks (Acari: Ixodida): a quantitative data set
Hyalomma rufipes	27.795284	-19.966978	1998	Host preference in African ticks (Acari: Ixodida): a quantitative data set
Hyalomma rufipes	27.796848	-18.115876	1998	Host preference in African ticks (Acari: Ixodida): a quantitative data set
Hyalomma rufipes	27.811384	-19.019121	1998	Host preference in African ticks (Acari: Ixodida): a quantitative data set
Hyalomma rufipes	27.8155	-15.9369	1998	Host preference in African ticks (Acari: Ixodida): a quantitative data set
Hyalomma rufipes	27.81666667	-25.4	1991	Ixodid ticks on indigenous goats owned by small-scale farmers in four communal grazing areas in South Africa
Hyalomma rufipes	27.81666667	-26.21666667	1998	Host preference in African ticks (Acari: Ixodida): a quantitative data set
Hyalomma rufipes	27.81666667	-26.18333333	1998	Host preference in African ticks (Acari: Ixodida): a quantitative data set
Hyalomma rufipes	27.8183	-25.344	1998	Host preference in African ticks (Acari: Ixodida): a quantitative data set
Hyalomma rufipes	27.8595	-26.5736	1998	Host preference in African ticks (Acari: Ixodida): a quantitative data set
Hyalomma rufipes	27.86666667	-25.36666667	1991	Ixodid ticks on indigenous goats owned by small-scale farmers in four communal grazing areas in South Africa
Hyalomma rufipes	27.8701	-32.9118	1998	Host preference in African ticks (Acari: Ixodida): a quantitative data set
Hyalomma rufipes	27.8789	-15.735	1998	Host preference in African ticks (Acari: Ixodida): a quantitative data set
Hyalomma rufipes	27.8802	-27.2325	1998	Host preference in African ticks (Acari: Ixodida): a quantitative data set
Hyalomma rufipes	27.88333333	-15.86666667	1998	Host preference in African ticks (Acari: Ixodida): a quantitative data set
Hyalomma rufipes	27.886307	-17.665379	1998	Host preference in African ticks (Acari: Ixodida): a quantitative data set
Hyalomma rufipes	27.896879	-20.777714	1998	Host preference in African ticks (Acari: Ixodida): a quantitative data set
Hyalomma rufipes	27.897344	-20.862295	1998	Host preference in African ticks (Acari: Ixodida): a quantitative data set
Hyalomma rufipes	27.9183	-28.6872	1998	Host preference in African ticks (Acari: Ixodida): a quantitative data set
Hyalomma rufipes	27.9246	-25.7496	1998	Host preference in African ticks (Acari: Ixodida): a quantitative data set
Hyalomma rufipes	27.92964	-20.792843	1998	Host preference in African ticks (Acari: Ixodida): a quantitative data set
Hyalomma rufipes	27.954097	-18.204056	1998	Host preference in African ticks (Acari: Ixodida): a quantitative data set
Hyalomma rufipes	27.98333333	-15.81666667	1998	Host preference in African ticks (Acari: Ixodida): a quantitative data set
Hyalomma rufipes	27.9938	-24.5012	1998	Host preference in African ticks (Acari: Ixodida): a quantitative data set
Hyalomma rufipes	28.0057	-16.036	1998	Host preference in African ticks (Acari: Ixodida): a quantitative data set
Hyalomma rufipes	28.007004	-20.781886	1998	Host preference in African ticks (Acari: Ixodida): a quantitative data set
Hyalomma rufipes	28.0237	-25.5465	1998	Host preference in African ticks (Acari: Ixodida): a quantitative data set
Hyalomma rufipes	28.048957	-20.709808	1998	Host preference in African ticks (Acari: Ixodida): a quantitative data set
Hyalomma rufipes	28.064473	-18.488707	1998	Host preference in African ticks (Acari: Ixodida): a quantitative data set
Hyalomma rufipes	28.070516	-18.82253	1998	Host preference in African ticks (Acari: Ixodida): a quantitative data set
Hyalomma rufipes	28.0815	-15.915	1998	Host preference in African ticks (Acari: Ixodida): a quantitative data set
Hyalomma rufipes	28.0965	-32.4276	1998	Host preference in African ticks (Acari: Ixodida): a quantitative data set
Hyalomma rufipes	28.098207	-17.023534	1998	Host preference in African ticks (Acari: Ixodida): a quantitative data set
Hyalomma rufipes	28.1046	-25.3417	1998	Host preference in African ticks (Acari: Ixodida): a quantitative data set
Hyalomma rufipes	28.105901	-20.557058	1998	Host preference in African ticks (Acari: Ixodida): a quantitative data set
Hyalomma rufipes	28.1303	-16.1354	1998	Host preference in African ticks (Acari: Ixodida): a quantitative data set
Hyalomma rufipes	28.133946	-20.408561	1998	Host preference in African ticks (Acari: Ixodida): a quantitative data set
Hyalomma rufipes	28.137394	-18.425484	1998	Host preference in African ticks (Acari: Ixodida): a quantitative data set
Hyalomma rufipes	28.1488	-24.2628	1998	Host preference in African ticks (Acari: Ixodida): a quantitative data set
Hyalomma rufipes	28.1518	-22.8803	1998	Host preference in African ticks (Acari: Ixodida): a quantitative data set
Hyalomma rufipes	28.156646	-18.513736	1998	Host preference in African ticks (Acari: Ixodida): a quantitative data set
Hyalomma rufipes	28.161772	-21.49753	1998	Host preference in African ticks (Acari: Ixodida): a quantitative data set
Hyalomma rufipes	28.171579	-17.951226	1998	Host preference in African ticks (Acari: Ixodida): a quantitative data set
Hyalomma rufipes	28.177249	-18.208781	1998	Host preference in African ticks (Acari: Ixodida): a quantitative data set
Hyalomma rufipes	28.1945	-15.4038	1998	Host preference in African ticks (Acari: Ixodida): a quantitative data set
Hyalomma rufipes	28.1999	-15.6375	1998	Host preference in African ticks (Acari: Ixodida): a quantitative data set
Hyalomma rufipes	28.201774	-18.221929	1998	Host preference in African ticks (Acari: Ixodida): a quantitative data set
Hyalomma rufipes	28.2062	-21.8887	1998	Host preference in African ticks (Acari: Ixodida): a quantitative data set
Hyalomma rufipes	28.2111	-24.5684	1998	Host preference in African ticks (Acari: Ixodida): a quantitative data set
Hyalomma rufipes	28.224687	-18.22131	1998	Host preference in African ticks (Acari: Ixodida): a quantitative data set
Hyalomma rufipes	28.228948	-16.871472	1998	Host preference in African ticks (Acari: Ixodida): a quantitative data set
Hyalomma rufipes	28.2476	-31.5535	1998	Host preference in African ticks (Acari: Ixodida): a quantitative data set
Hyalomma rufipes	28.248601	-18.085996	1998	Host preference in African ticks (Acari: Ixodida): a quantitative data set
Hyalomma rufipes	28.274933	-19.823489	1998	Host preference in African ticks (Acari: Ixodida): a quantitative data set
Hyalomma rufipes	28.275153	-16.944376	1998	Host preference in African ticks (Acari: Ixodida): a quantitative data set
Hyalomma rufipes	28.2828	-25.5308	1998	Host preference in African ticks (Acari: Ixodida): a quantitative data set
Hyalomma rufipes	28.302712	-20.146167	1998	Host preference in African ticks (Acari: Ixodida): a quantitative data set
Hyalomma rufipes	28.307446	-21.140644	1998	Host preference in African ticks (Acari: Ixodida): a quantitative data set
Hyalomma rufipes	28.3123	-24.4537	1998	Host preference in African ticks (Acari: Ixodida): a quantitative data set
Hyalomma rufipes	28.3175	-22.8015	1998	Host preference in African ticks (Acari: Ixodida): a quantitative data set
Hyalomma rufipes	28.322054	-20.562592	1998	Host preference in African ticks (Acari: Ixodida): a quantitative data set
Hyalomma rufipes	28.324978	-16.800425	1998	Host preference in African ticks (Acari: Ixodida): a quantitative data set
Hyalomma rufipes	28.3352	-22.6538	1998	Host preference in African ticks (Acari: Ixodida): a quantitative data set
Hyalomma rufipes	28.3496	-25.195	1998	Host preference in African ticks (Acari: Ixodida): a quantitative data set
Hyalomma rufipes	28.359095	-20.495068	1998	Host preference in African ticks (Acari: Ixodida): a quantitative data set
Hyalomma rufipes	28.3592	-32.5235	1998	Host preference in African ticks (Acari: Ixodida): a quantitative data set
Hyalomma rufipes	28.36347	-20.802088	1998	Host preference in African ticks (Acari: Ixodida): a quantitative data set
Hyalomma rufipes	28.365506	-21.158862	1998	Host preference in African ticks (Acari: Ixodida): a quantitative data set
Hyalomma rufipes	28.367663	-18.420216	1998	Host preference in African ticks (Acari: Ixodida): a quantitative data set
Hyalomma rufipes	28.38205	-20.532119	1998	Host preference in African ticks (Acari: Ixodida): a quantitative data set
Hyalomma rufipes	28.392291	-20.853937	1998	Host preference in African ticks (Acari: Ixodida): a quantitative data set
Hyalomma rufipes	28.3954	-15.2636	1998	Host preference in African ticks (Acari: Ixodida): a quantitative data set
Hyalomma rufipes	28.400608	-20.490089	1998	Host preference in African ticks (Acari: Ixodida): a quantitative data set
Hyalomma rufipes	28.41666667	-16.3	1998	Host preference in African ticks (Acari: Ixodida): a quantitative data set
Hyalomma rufipes	28.424895	-20.45916	1998	Host preference in African ticks (Acari: Ixodida): a quantitative data set
Hyalomma rufipes	28.425	-16.2472	1998	Host preference in African ticks (Acari: Ixodida): a quantitative data set
Hyalomma rufipes	28.425265	-18.506213	1998	Host preference in African ticks (Acari: Ixodida): a quantitative data set
Hyalomma rufipes	28.432252	-21.259048	1998	Host preference in African ticks (Acari: Ixodida): a quantitative data set
Hyalomma rufipes	28.442471	-20.883999	1998	Host preference in African ticks (Acari: Ixodida): a quantitative data set
Hyalomma rufipes	28.4487	-26.1803	1998	Host preference in African ticks (Acari: Ixodida): a quantitative data set
Hyalomma rufipes	28.450537	-20.537594	1998	Host preference in African ticks (Acari: Ixodida): a quantitative data set
Hyalomma rufipes	28.459609	-20.461444	1998	Host preference in African ticks (Acari: Ixodida): a quantitative data set
Hyalomma rufipes	28.4606	-22.1149	1998	Host preference in African ticks (Acari: Ixodida): a quantitative data set
Hyalomma rufipes	28.464824	-18.333483	1998	Host preference in African ticks (Acari: Ixodida): a quantitative data set
Hyalomma rufipes	28.468772	-20.375197	1998	Host preference in African ticks (Acari: Ixodida): a quantitative data set
Hyalomma rufipes	28.4693	-26.6215	1998	Host preference in African ticks (Acari: Ixodida): a quantitative data set
Hyalomma rufipes	28.470569	-19.274412	1998	Host preference in African ticks (Acari: Ixodida): a quantitative data set
Hyalomma rufipes	28.4896	-22.7389	1998	Host preference in African ticks (Acari: Ixodida): a quantitative data set
Hyalomma rufipes	28.497293	-21.449382	1998	Host preference in African ticks (Acari: Ixodida): a quantitative data set
Hyalomma rufipes	28.5059	-31.0744	1998	Host preference in African ticks (Acari: Ixodida): a quantitative data set
Hyalomma rufipes	28.508573	-20.751557	1998	Host preference in African ticks (Acari: Ixodida): a quantitative data set
Hyalomma rufipes	28.510837	-18.529322	1998	Host preference in African ticks (Acari: Ixodida): a quantitative data set
Hyalomma rufipes	28.512015	-20.401477	1998	Host preference in African ticks (Acari: Ixodida): a quantitative data set
Hyalomma rufipes	28.532885	-16.82418	1998	Host preference in African ticks (Acari: Ixodida): a quantitative data set
Hyalomma rufipes	28.5335	-30.7221	1998	Host preference in African ticks (Acari: Ixodida): a quantitative data set
Hyalomma rufipes	28.533976	-21.136191	1998	Host preference in African ticks (Acari: Ixodida): a quantitative data set
Hyalomma rufipes	28.535893	-21.215308	1998	Host preference in African ticks (Acari: Ixodida): a quantitative data set
Hyalomma rufipes	28.542646	-16.750184	1998	Host preference in African ticks (Acari: Ixodida): a quantitative data set
Hyalomma rufipes	28.545328	-17.729808	1998	Host preference in African ticks (Acari: Ixodida): a quantitative data set
Hyalomma rufipes	28.553933	-18.316307	1998	Host preference in African ticks (Acari: Ixodida): a quantitative data set
Hyalomma rufipes	28.567402	-20.168861	1998	Host preference in African ticks (Acari: Ixodida): a quantitative data set
Hyalomma rufipes	28.574324	-16.736871	1998	Host preference in African ticks (Acari: Ixodida): a quantitative data set
Hyalomma rufipes	28.5745	-26.3565	1998	Host preference in African ticks (Acari: Ixodida): a quantitative data set
Hyalomma rufipes	28.578935	-20.036759	1998	Host preference in African ticks (Acari: Ixodida): a quantitative data set
Hyalomma rufipes	28.583137	-20.121304	1998	Host preference in African ticks (Acari: Ixodida): a quantitative data set
Hyalomma rufipes	28.583324	-20.63671	1998	Host preference in African ticks (Acari: Ixodida): a quantitative data set
Hyalomma rufipes	28.58333333	-20.15	1998	Host preference in African ticks (Acari: Ixodida): a quantitative data set
Hyalomma rufipes	28.587223	-21.12032	1998	Host preference in African ticks (Acari: Ixodida): a quantitative data set
Hyalomma rufipes	28.588222	-21.277603	1998	Host preference in African ticks (Acari: Ixodida): a quantitative data set
Hyalomma rufipes	28.609592	-21.333986	1998	Host preference in African ticks (Acari: Ixodida): a quantitative data set
Hyalomma rufipes	28.612054	-20.454215	1998	Host preference in African ticks (Acari: Ixodida): a quantitative data set
Hyalomma rufipes	28.624184	-20.035505	1998	Host preference in African ticks (Acari: Ixodida): a quantitative data set
Hyalomma rufipes	28.635701	-16.744991	1998	Host preference in African ticks (Acari: Ixodida): a quantitative data set
Hyalomma rufipes	28.6463	-26.1602	1998	Host preference in African ticks (Acari: Ixodida): a quantitative data set
Hyalomma rufipes	28.649349	-21.351054	1998	Host preference in African ticks (Acari: Ixodida): a quantitative data set
Hyalomma rufipes	28.652655	-20.699178	1998	Host preference in African ticks (Acari: Ixodida): a quantitative data set
Hyalomma rufipes	28.6632	-16.1896	1998	Host preference in African ticks (Acari: Ixodida): a quantitative data set
Hyalomma rufipes	28.6788	-25.4874	1998	Host preference in African ticks (Acari: Ixodida): a quantitative data set
Hyalomma rufipes	28.67897778	-30.11145556	2017	Ticks of domestic animals in Lesotho Morphological and molecular characterization
Hyalomma rufipes	28.6794	-22.8931	1998	Host preference in African ticks (Acari: Ixodida): a quantitative data set
Hyalomma rufipes	28.6816	-30.5689	1998	Host preference in African ticks (Acari: Ixodida): a quantitative data set
Hyalomma rufipes	28.718415	-16.972111	1998	Host preference in African ticks (Acari: Ixodida): a quantitative data set
Hyalomma rufipes	28.7223	-26.6099	1998	Host preference in African ticks (Acari: Ixodida): a quantitative data set
Hyalomma rufipes	28.728	-23.0294	1998	Host preference in African ticks (Acari: Ixodida): a quantitative data set
Hyalomma rufipes	28.7405	-16.0271	1998	Host preference in African ticks (Acari: Ixodida): a quantitative data set
Hyalomma rufipes	28.7414	-26.5057	1998	Host preference in African ticks (Acari: Ixodida): a quantitative data set
Hyalomma rufipes	28.7493	-31.2934	1998	Host preference in African ticks (Acari: Ixodida): a quantitative data set
Hyalomma rufipes	28.7532	-23.615	1998	Host preference in African ticks (Acari: Ixodida): a quantitative data set
Hyalomma rufipes	28.7609	-22.783	1998	Host preference in African ticks (Acari: Ixodida): a quantitative data set
Hyalomma rufipes	28.762551	-21.244885	1998	Host preference in African ticks (Acari: Ixodida): a quantitative data set
Hyalomma rufipes	28.779325	-18.310062	1998	Host preference in African ticks (Acari: Ixodida): a quantitative data set
Hyalomma rufipes	28.804987	-20.908876	1998	Host preference in African ticks (Acari: Ixodida): a quantitative data set
Hyalomma rufipes	28.8229	-25.858	1998	Host preference in African ticks (Acari: Ixodida): a quantitative data set
Hyalomma rufipes	28.827639	-21.336779	1998	Host preference in African ticks (Acari: Ixodida): a quantitative data set
Hyalomma rufipes	28.8304	-23.5293	1998	Host preference in African ticks (Acari: Ixodida): a quantitative data set
Hyalomma rufipes	28.83333333	-16.13333333	1998	Host preference in African ticks (Acari: Ixodida): a quantitative data set
Hyalomma rufipes	28.842895	-18.944402	1998	Host preference in African ticks (Acari: Ixodida): a quantitative data set
Hyalomma rufipes	28.849553	-20.180758	1998	Host preference in African ticks (Acari: Ixodida): a quantitative data set
Hyalomma rufipes	28.85	-15.23333333	1998	Host preference in African ticks (Acari: Ixodida): a quantitative data set
Hyalomma rufipes	28.850018	-21.371101	1998	Host preference in African ticks (Acari: Ixodida): a quantitative data set
Hyalomma rufipes	28.850525	-16.928984	1998	Host preference in African ticks (Acari: Ixodida): a quantitative data set
Hyalomma rufipes	28.854235	-17.842821	1998	Host preference in African ticks (Acari: Ixodida): a quantitative data set
Hyalomma rufipes	28.8567	-28.0193	1998	Host preference in African ticks (Acari: Ixodida): a quantitative data set
Hyalomma rufipes	28.8624	-23.6788	1998	Host preference in African ticks (Acari: Ixodida): a quantitative data set
Hyalomma rufipes	28.876267	-19.448484	1998	Host preference in African ticks (Acari: Ixodida): a quantitative data set
Hyalomma rufipes	28.896352	-16.006535	1998	Host preference in African ticks (Acari: Ixodida): a quantitative data set
Hyalomma rufipes	28.896875	-21.471058	1998	Host preference in African ticks (Acari: Ixodida): a quantitative data set
Hyalomma rufipes	28.9152	-18.518056	1998	Host preference in African ticks (Acari: Ixodida): a quantitative data set
Hyalomma rufipes	28.925819	-19.295887	1998	Host preference in African ticks (Acari: Ixodida): a quantitative data set
Hyalomma rufipes	28.929847	-20.697223	1998	Host preference in African ticks (Acari: Ixodida): a quantitative data set
Hyalomma rufipes	28.934664	-16.732414	1998	Host preference in African ticks (Acari: Ixodida): a quantitative data set
Hyalomma rufipes	28.93847	-20.338058	1998	Host preference in African ticks (Acari: Ixodida): a quantitative data set
Hyalomma rufipes	28.943	-23.0392	1998	Host preference in African ticks (Acari: Ixodida): a quantitative data set
Hyalomma rufipes	28.9479	-23.8041	1998	Host preference in African ticks (Acari: Ixodida): a quantitative data set
Hyalomma rufipes	28.952116	-21.102008	1998	Host preference in African ticks (Acari: Ixodida): a quantitative data set
Hyalomma rufipes	28.9595	-22.1873	1998	Host preference in African ticks (Acari: Ixodida): a quantitative data set
Hyalomma rufipes	28.9638	-22.1819	1998	Host preference in African ticks (Acari: Ixodida): a quantitative data set
Hyalomma rufipes	28.967324	-19.566209	1998	Host preference in African ticks (Acari: Ixodida): a quantitative data set
Hyalomma rufipes	28.971213	-21.610946	1998	Host preference in African ticks (Acari: Ixodida): a quantitative data set
Hyalomma rufipes	28.9881	-22.5378	1998	Host preference in African ticks (Acari: Ixodida): a quantitative data set
Hyalomma rufipes	28.992131	-16.054422	1998	Host preference in African ticks (Acari: Ixodida): a quantitative data set
Hyalomma rufipes	28.99295	-17.860194	1998	Host preference in African ticks (Acari: Ixodida): a quantitative data set
Hyalomma rufipes	29.009958	-20.8922	1998	Host preference in African ticks (Acari: Ixodida): a quantitative data set
Hyalomma rufipes	29.017788	-17.904487	1998	Host preference in African ticks (Acari: Ixodida): a quantitative data set
Hyalomma rufipes	29.024469	-16.10697	1998	Host preference in African ticks (Acari: Ixodida): a quantitative data set
Hyalomma rufipes	29.030226	-18.434297	1998	Host preference in African ticks (Acari: Ixodida): a quantitative data set
Hyalomma rufipes	29.038169	-17.837879	1998	Host preference in African ticks (Acari: Ixodida): a quantitative data set
Hyalomma rufipes	29.0425	-22.9221	1998	Host preference in African ticks (Acari: Ixodida): a quantitative data set
Hyalomma rufipes	29.047095	-21.44906	1998	Host preference in African ticks (Acari: Ixodida): a quantitative data set
Hyalomma rufipes	29.047804	-17.880143	1998	Host preference in African ticks (Acari: Ixodida): a quantitative data set
Hyalomma rufipes	29.064901	-16.55112	1998	Host preference in African ticks (Acari: Ixodida): a quantitative data set
Hyalomma rufipes	29.065019	-21.324182	1998	Host preference in African ticks (Acari: Ixodida): a quantitative data set
Hyalomma rufipes	29.066118	-20.599719	1998	Host preference in African ticks (Acari: Ixodida): a quantitative data set
Hyalomma rufipes	29.066335	-21.107151	1998	Host preference in African ticks (Acari: Ixodida): a quantitative data set
Hyalomma rufipes	29.072779	-20.710087	1998	Host preference in African ticks (Acari: Ixodida): a quantitative data set
Hyalomma rufipes	29.0859	-31.5304	1998	Host preference in African ticks (Acari: Ixodida): a quantitative data set
Hyalomma rufipes	29.0992	-22.4085	1998	Host preference in African ticks (Acari: Ixodida): a quantitative data set
Hyalomma rufipes	29.102598	-21.264877	1998	Host preference in African ticks (Acari: Ixodida): a quantitative data set
Hyalomma rufipes	29.103679	-20.772984	1998	Host preference in African ticks (Acari: Ixodida): a quantitative data set
Hyalomma rufipes	29.106481	-19.080802	1998	Host preference in African ticks (Acari: Ixodida): a quantitative data set
Hyalomma rufipes	29.106767	-17.433055	1998	Host preference in African ticks (Acari: Ixodida): a quantitative data set
Hyalomma rufipes	29.114421	-17.883755	1998	Host preference in African ticks (Acari: Ixodida): a quantitative data set
Hyalomma rufipes	29.116	-28.6207	1998	Host preference in African ticks (Acari: Ixodida): a quantitative data set
Hyalomma rufipes	29.1167	-23.3276	1998	Host preference in African ticks (Acari: Ixodida): a quantitative data set
Hyalomma rufipes	29.126877	-20.804533	1998	Host preference in African ticks (Acari: Ixodida): a quantitative data set
Hyalomma rufipes	29.130998	-16.269324	1998	Host preference in African ticks (Acari: Ixodida): a quantitative data set
Hyalomma rufipes	29.152073	-21.499165	1998	Host preference in African ticks (Acari: Ixodida): a quantitative data set
Hyalomma rufipes	29.152263	-21.696084	1998	Host preference in African ticks (Acari: Ixodida): a quantitative data set
Hyalomma rufipes	29.1563	-26.6955	1998	Host preference in African ticks (Acari: Ixodida): a quantitative data set
Hyalomma rufipes	29.1572	-23.1198	1998	Host preference in African ticks (Acari: Ixodida): a quantitative data set
Hyalomma rufipes	29.189937	-20.401924	1998	Host preference in African ticks (Acari: Ixodida): a quantitative data set
Hyalomma rufipes	29.1968	-30.5248	1998	Host preference in African ticks (Acari: Ixodida): a quantitative data set
Hyalomma rufipes	29.2001	-28.7542	1998	Host preference in African ticks (Acari: Ixodida): a quantitative data set
Hyalomma rufipes	29.2034	-22.9603	1998	Host preference in African ticks (Acari: Ixodida): a quantitative data set
Hyalomma rufipes	29.2176	-25.2447	1998	Host preference in African ticks (Acari: Ixodida): a quantitative data set
Hyalomma rufipes	29.225112	-21.549784	1998	Host preference in African ticks (Acari: Ixodida): a quantitative data set
Hyalomma rufipes	29.227099	-21.706244	1998	Host preference in African ticks (Acari: Ixodida): a quantitative data set
Hyalomma rufipes	29.227754	-21.660238	1998	Host preference in African ticks (Acari: Ixodida): a quantitative data set
Hyalomma rufipes	29.2286	-22.402	1998	Host preference in African ticks (Acari: Ixodida): a quantitative data set
Hyalomma rufipes	29.23333333	-20.51666667	2001	Ixodid ticks infesting domestic goats in communal land areas of Zimbabwe
Hyalomma rufipes	29.246846	-21.611711	1998	Host preference in African ticks (Acari: Ixodida): a quantitative data set
Hyalomma rufipes	29.255992	-21.672563	1998	Host preference in African ticks (Acari: Ixodida): a quantitative data set
Hyalomma rufipes	29.2593	-22.5159	1998	Host preference in African ticks (Acari: Ixodida): a quantitative data set
Hyalomma rufipes	29.2597	-22.662	1998	Host preference in African ticks (Acari: Ixodida): a quantitative data set
Hyalomma rufipes	29.261719	-16.988335	1998	Host preference in African ticks (Acari: Ixodida): a quantitative data set
Hyalomma rufipes	29.280103	-21.649865	1998	Host preference in African ticks (Acari: Ixodida): a quantitative data set
Hyalomma rufipes	29.294927	-20.705587	1998	Host preference in African ticks (Acari: Ixodida): a quantitative data set
Hyalomma rufipes	29.2952	-25.8768	1998	Host preference in African ticks (Acari: Ixodida): a quantitative data set
Hyalomma rufipes	29.3123	-30.8177	1998	Host preference in African ticks (Acari: Ixodida): a quantitative data set
Hyalomma rufipes	29.316	-28.6095	1998	Host preference in African ticks (Acari: Ixodida): a quantitative data set
Hyalomma rufipes	29.322181	-17.984474	1998	Host preference in African ticks (Acari: Ixodida): a quantitative data set
Hyalomma rufipes	29.325793	-20.552515	1998	Host preference in African ticks (Acari: Ixodida): a quantitative data set
Hyalomma rufipes	29.3306	-26.8407	1998	Host preference in African ticks (Acari: Ixodida): a quantitative data set
Hyalomma rufipes	29.364399	-20.592523	1998	Host preference in African ticks (Acari: Ixodida): a quantitative data set
Hyalomma rufipes	29.384371	-21.701813	1998	Host preference in African ticks (Acari: Ixodida): a quantitative data set
Hyalomma rufipes	29.3849	-22.7073	1998	Host preference in African ticks (Acari: Ixodida): a quantitative data set
Hyalomma rufipes	29.4035	-22.8689	1998	Host preference in African ticks (Acari: Ixodida): a quantitative data set
Hyalomma rufipes	29.416449	-15.996866	1998	Host preference in African ticks (Acari: Ixodida): a quantitative data set
Hyalomma rufipes	29.4187	-30.3517	1998	Host preference in African ticks (Acari: Ixodida): a quantitative data set
Hyalomma rufipes	29.419684	-16.106641	1998	Host preference in African ticks (Acari: Ixodida): a quantitative data set
Hyalomma rufipes	29.425645	-16.95935	1998	Host preference in African ticks (Acari: Ixodida): a quantitative data set
Hyalomma rufipes	29.430002	-17.870445	1998	Host preference in African ticks (Acari: Ixodida): a quantitative data set
Hyalomma rufipes	29.4319	-23.9105	1998	Host preference in African ticks (Acari: Ixodida): a quantitative data set
Hyalomma rufipes	29.43333333	-23.01666667	2012	First records of Hyalomma rufipes and Ixodes neitzi (Acari: Ixodidae) found on large carnivores in South Africa
Hyalomma rufipes	29.435277	-20.864563	1998	Host preference in African ticks (Acari: Ixodida): a quantitative data set
Hyalomma rufipes	29.442648	-16.736285	1998	Host preference in African ticks (Acari: Ixodida): a quantitative data set
Hyalomma rufipes	29.454	-29.8262	1998	Host preference in African ticks (Acari: Ixodida): a quantitative data set
Hyalomma rufipes	29.460486	-18.401372	1998	Host preference in African ticks (Acari: Ixodida): a quantitative data set
Hyalomma rufipes	29.4785	-22.9846	1998	Host preference in African ticks (Acari: Ixodida): a quantitative data set
Hyalomma rufipes	29.489691	-16.5347	1998	Host preference in African ticks (Acari: Ixodida): a quantitative data set
Hyalomma rufipes	29.490204	-16.657302	1998	Host preference in African ticks (Acari: Ixodida): a quantitative data set
Hyalomma rufipes	29.4908	-23.2253	1998	Host preference in African ticks (Acari: Ixodida): a quantitative data set
Hyalomma rufipes	29.4985	-22.2341	1998	Host preference in African ticks (Acari: Ixodida): a quantitative data set
Hyalomma rufipes	29.506027	-18.355219	1998	Host preference in African ticks (Acari: Ixodida): a quantitative data set
Hyalomma rufipes	29.524901	-18.438869	1998	Host preference in African ticks (Acari: Ixodida): a quantitative data set
Hyalomma rufipes	29.532799	-18.490301	1998	Host preference in African ticks (Acari: Ixodida): a quantitative data set
Hyalomma rufipes	29.538447	-16.517954	1998	Host preference in African ticks (Acari: Ixodida): a quantitative data set
Hyalomma rufipes	29.540024	-16.391736	1998	Host preference in African ticks (Acari: Ixodida): a quantitative data set
Hyalomma rufipes	29.5444	-22.5218	1998	Host preference in African ticks (Acari: Ixodida): a quantitative data set
Hyalomma rufipes	29.548653	-17.136685	1998	Host preference in African ticks (Acari: Ixodida): a quantitative data set
Hyalomma rufipes	29.5559	-26.3576	1998	Host preference in African ticks (Acari: Ixodida): a quantitative data set
Hyalomma rufipes	29.571124	-20.687995	1998	Host preference in African ticks (Acari: Ixodida): a quantitative data set
Hyalomma rufipes	29.58185	-21.742071	1998	Host preference in African ticks (Acari: Ixodida): a quantitative data set
Hyalomma rufipes	29.582643	-17.751517	1998	Host preference in African ticks (Acari: Ixodida): a quantitative data set
Hyalomma rufipes	29.5937	-23.805	1998	Host preference in African ticks (Acari: Ixodida): a quantitative data set
Hyalomma rufipes	29.601614	-22.055303	1998	Host preference in African ticks (Acari: Ixodida): a quantitative data set
Hyalomma rufipes	29.605108	-18.513237	1998	Host preference in African ticks (Acari: Ixodida): a quantitative data set
Hyalomma rufipes	29.605325	-20.839169	1998	Host preference in African ticks (Acari: Ixodida): a quantitative data set
Hyalomma rufipes	29.6181	-22.8937	1998	Host preference in African ticks (Acari: Ixodida): a quantitative data set
Hyalomma rufipes	29.63333333	-15.08333333	1998	Host preference in African ticks (Acari: Ixodida): a quantitative data set
Hyalomma rufipes	29.635377	-16.541173	1998	Host preference in African ticks (Acari: Ixodida): a quantitative data set
Hyalomma rufipes	29.6363	-28.8299	1998	Host preference in African ticks (Acari: Ixodida): a quantitative data set
Hyalomma rufipes	29.6391	-29.7916	1998	Host preference in African ticks (Acari: Ixodida): a quantitative data set
Hyalomma rufipes	29.663236	-19.449461	1998	Host preference in African ticks (Acari: Ixodida): a quantitative data set
Hyalomma rufipes	29.668233	-20.366732	1998	Host preference in African ticks (Acari: Ixodida): a quantitative data set
Hyalomma rufipes	29.681193	-18.884623	1998	Host preference in African ticks (Acari: Ixodida): a quantitative data set
Hyalomma rufipes	29.7178	-23.0581	1998	Host preference in African ticks (Acari: Ixodida): a quantitative data set
Hyalomma rufipes	29.724205	-18.540445	1998	Host preference in African ticks (Acari: Ixodida): a quantitative data set
Hyalomma rufipes	29.72486	-21.765987	1998	Host preference in African ticks (Acari: Ixodida): a quantitative data set
Hyalomma rufipes	29.727018	-18.625736	1998	Host preference in African ticks (Acari: Ixodida): a quantitative data set
Hyalomma rufipes	29.7329	-19.218234	1998	Host preference in African ticks (Acari: Ixodida): a quantitative data set
Hyalomma rufipes	29.738395	-21.661249	1998	Host preference in African ticks (Acari: Ixodida): a quantitative data set
Hyalomma rufipes	29.741863	-21.718348	1998	Host preference in African ticks (Acari: Ixodida): a quantitative data set
Hyalomma rufipes	29.7499	-27.7816	1998	Host preference in African ticks (Acari: Ixodida): a quantitative data set
Hyalomma rufipes	29.751473	-18.145797	1998	Host preference in African ticks (Acari: Ixodida): a quantitative data set
Hyalomma rufipes	29.757	-22.4182	1998	Host preference in African ticks (Acari: Ixodida): a quantitative data set
Hyalomma rufipes	29.7626	-29.6727	1998	Host preference in African ticks (Acari: Ixodida): a quantitative data set
Hyalomma rufipes	29.765185	-20.668431	1998	Host preference in African ticks (Acari: Ixodida): a quantitative data set
Hyalomma rufipes	29.7655	-24.0141	1998	Host preference in African ticks (Acari: Ixodida): a quantitative data set
Hyalomma rufipes	29.767321	-18.453007	1998	Host preference in African ticks (Acari: Ixodida): a quantitative data set
Hyalomma rufipes	29.767353	-18.376018	1998	Host preference in African ticks (Acari: Ixodida): a quantitative data set
Hyalomma rufipes	29.7804	-25.2252	1998	Host preference in African ticks (Acari: Ixodida): a quantitative data set
Hyalomma rufipes	29.784234	-18.554972	1998	Host preference in African ticks (Acari: Ixodida): a quantitative data set
Hyalomma rufipes	29.7849	-22.8774	1998	Host preference in African ticks (Acari: Ixodida): a quantitative data set
Hyalomma rufipes	29.786585	-21.625057	1998	Host preference in African ticks (Acari: Ixodida): a quantitative data set
Hyalomma rufipes	29.7866	-23.2889	1998	Host preference in African ticks (Acari: Ixodida): a quantitative data set
Hyalomma rufipes	29.7869	-26.8994	1998	Host preference in African ticks (Acari: Ixodida): a quantitative data set
Hyalomma rufipes	29.7938	-27.6323	1998	Host preference in African ticks (Acari: Ixodida): a quantitative data set
Hyalomma rufipes	29.794425	-16.890937	1998	Host preference in African ticks (Acari: Ixodida): a quantitative data set
Hyalomma rufipes	29.799869	-21.786274	1998	Host preference in African ticks (Acari: Ixodida): a quantitative data set
Hyalomma rufipes	29.801107	-21.719106	1998	Host preference in African ticks (Acari: Ixodida): a quantitative data set
Hyalomma rufipes	29.801843	-21.372252	1998	Host preference in African ticks (Acari: Ixodida): a quantitative data set
Hyalomma rufipes	29.8065	-28.7102	1998	Host preference in African ticks (Acari: Ixodida): a quantitative data set
Hyalomma rufipes	29.813886	-17.597911	1998	Host preference in African ticks (Acari: Ixodida): a quantitative data set
Hyalomma rufipes	29.817891	-21.650303	1998	Host preference in African ticks (Acari: Ixodida): a quantitative data set
Hyalomma rufipes	29.828346	-20.779528	1998	Host preference in African ticks (Acari: Ixodida): a quantitative data set
Hyalomma rufipes	29.830324	-18.708668	1998	Host preference in African ticks (Acari: Ixodida): a quantitative data set
Hyalomma rufipes	29.831693	-21.764592	1998	Host preference in African ticks (Acari: Ixodida): a quantitative data set
Hyalomma rufipes	29.8366	-29.9819	1998	Host preference in African ticks (Acari: Ixodida): a quantitative data set
Hyalomma rufipes	29.837826	-18.548333	1998	Host preference in African ticks (Acari: Ixodida): a quantitative data set
Hyalomma rufipes	29.842632	-18.174467	1998	Host preference in African ticks (Acari: Ixodida): a quantitative data set
Hyalomma rufipes	29.843982	-19.236181	1998	Host preference in African ticks (Acari: Ixodida): a quantitative data set
Hyalomma rufipes	29.844713	-21.276224	1998	Host preference in African ticks (Acari: Ixodida): a quantitative data set
Hyalomma rufipes	29.8472	-28.9576	1998	Host preference in African ticks (Acari: Ixodida): a quantitative data set
Hyalomma rufipes	29.857347	-21.615841	1998	Host preference in African ticks (Acari: Ixodida): a quantitative data set
Hyalomma rufipes	29.8587	-17.929137	1998	Host preference in African ticks (Acari: Ixodida): a quantitative data set
Hyalomma rufipes	29.8649	-15.0405	1998	Host preference in African ticks (Acari: Ixodida): a quantitative data set
Hyalomma rufipes	29.873822	-21.512083	1998	Host preference in African ticks (Acari: Ixodida): a quantitative data set
Hyalomma rufipes	29.875603	-21.123962	1998	Host preference in African ticks (Acari: Ixodida): a quantitative data set
Hyalomma rufipes	29.880438	-21.382457	1998	Host preference in African ticks (Acari: Ixodida): a quantitative data set
Hyalomma rufipes	29.8842	-22.2018	1998	Host preference in African ticks (Acari: Ixodida): a quantitative data set
Hyalomma rufipes	29.8892	-28.0243	1998	Host preference in African ticks (Acari: Ixodida): a quantitative data set
Hyalomma rufipes	29.8915	-22.5679	1998	Host preference in African ticks (Acari: Ixodida): a quantitative data set
Hyalomma rufipes	29.901859	-20.797935	1998	Host preference in African ticks (Acari: Ixodida): a quantitative data set
Hyalomma rufipes	29.902	-23.1852	1998	Host preference in African ticks (Acari: Ixodida): a quantitative data set
Hyalomma rufipes	29.9021	-27.9239	1998	Host preference in African ticks (Acari: Ixodida): a quantitative data set
Hyalomma rufipes	29.902123	-20.854927	1998	Host preference in African ticks (Acari: Ixodida): a quantitative data set
Hyalomma rufipes	29.90601	-21.721368	1998	Host preference in African ticks (Acari: Ixodida): a quantitative data set
Hyalomma rufipes	29.90948	-21.123476	1998	Host preference in African ticks (Acari: Ixodida): a quantitative data set
Hyalomma rufipes	29.919082	-21.476782	1998	Host preference in African ticks (Acari: Ixodida): a quantitative data set
Hyalomma rufipes	29.9285	-23.0496	1998	Host preference in African ticks (Acari: Ixodida): a quantitative data set
Hyalomma rufipes	29.934648	-21.764068	1998	Host preference in African ticks (Acari: Ixodida): a quantitative data set
Hyalomma rufipes	29.959194	-21.700882	1998	Host preference in African ticks (Acari: Ixodida): a quantitative data set
Hyalomma rufipes	29.9655	-28.6113	1998	Host preference in African ticks (Acari: Ixodida): a quantitative data set
Hyalomma rufipes	29.9708	-30.1914	1998	Host preference in African ticks (Acari: Ixodida): a quantitative data set
Hyalomma rufipes	29.9763	-28.1582	1998	Host preference in African ticks (Acari: Ixodida): a quantitative data set
Hyalomma rufipes	29.9822	-30.2748	1998	Host preference in African ticks (Acari: Ixodida): a quantitative data set
Hyalomma rufipes	29.9992	-27.2487	1998	Host preference in African ticks (Acari: Ixodida): a quantitative data set
Hyalomma rufipes	30	-19.66666667	1998	Host preference in African ticks (Acari: Ixodida): a quantitative data set
Hyalomma rufipes	30.00006	-17.786244	1998	Host preference in African ticks (Acari: Ixodida): a quantitative data set
Hyalomma rufipes	30.0093	-27.6101	1998	Host preference in African ticks (Acari: Ixodida): a quantitative data set
Hyalomma rufipes	30.0159	-28.2885	1998	Host preference in African ticks (Acari: Ixodida): a quantitative data set
Hyalomma rufipes	30.0222	-24.1211	1998	Host preference in African ticks (Acari: Ixodida): a quantitative data set
Hyalomma rufipes	30.0249	-24.6658	1998	Host preference in African ticks (Acari: Ixodida): a quantitative data set
Hyalomma rufipes	30.0264	-27.706	1998	Host preference in African ticks (Acari: Ixodida): a quantitative data set
Hyalomma rufipes	30.028485	-21.891363	1998	Host preference in African ticks (Acari: Ixodida): a quantitative data set
Hyalomma rufipes	30.0339	-25.4964	1998	Host preference in African ticks (Acari: Ixodida): a quantitative data set
Hyalomma rufipes	30.035893	-21.700022	1998	Host preference in African ticks (Acari: Ixodida): a quantitative data set
Hyalomma rufipes	30.041063	-20.155677	1998	Host preference in African ticks (Acari: Ixodida): a quantitative data set
Hyalomma rufipes	30.049	-24.2217	1998	Host preference in African ticks (Acari: Ixodida): a quantitative data set
Hyalomma rufipes	30.0731	-23.1009	1998	Host preference in African ticks (Acari: Ixodida): a quantitative data set
Hyalomma rufipes	30.0762	-26.4199	1998	Host preference in African ticks (Acari: Ixodida): a quantitative data set
Hyalomma rufipes	30.085233	-18.382884	1998	Host preference in African ticks (Acari: Ixodida): a quantitative data set
Hyalomma rufipes	30.087172	-21.84425	1998	Host preference in African ticks (Acari: Ixodida): a quantitative data set
Hyalomma rufipes	30.091356	-21.709934	1998	Host preference in African ticks (Acari: Ixodida): a quantitative data set
Hyalomma rufipes	30.0936	-28.5546	1998	Host preference in African ticks (Acari: Ixodida): a quantitative data set
Hyalomma rufipes	30.093702	-21.661192	1998	Host preference in African ticks (Acari: Ixodida): a quantitative data set
Hyalomma rufipes	30.0955	-22.4861	1998	Host preference in African ticks (Acari: Ixodida): a quantitative data set
Hyalomma rufipes	30.096553	-17.329641	1998	Host preference in African ticks (Acari: Ixodida): a quantitative data set
Hyalomma rufipes	30.103955	-21.864714	1998	Host preference in African ticks (Acari: Ixodida): a quantitative data set
Hyalomma rufipes	30.104891	-17.970806	1998	Host preference in African ticks (Acari: Ixodida): a quantitative data set
Hyalomma rufipes	30.106454	-18.633396	1998	Host preference in African ticks (Acari: Ixodida): a quantitative data set
Hyalomma rufipes	30.108281	-18.068877	1998	Host preference in African ticks (Acari: Ixodida): a quantitative data set
Hyalomma rufipes	30.109787	-21.442426	1998	Host preference in African ticks (Acari: Ixodida): a quantitative data set
Hyalomma rufipes	30.1148	-23.2359	1998	Host preference in African ticks (Acari: Ixodida): a quantitative data set
Hyalomma rufipes	30.117111	-18.121216	1998	Host preference in African ticks (Acari: Ixodida): a quantitative data set
Hyalomma rufipes	30.117788	-17.119374	1998	Host preference in African ticks (Acari: Ixodida): a quantitative data set
Hyalomma rufipes	30.1239	-28.7655	1998	Host preference in African ticks (Acari: Ixodida): a quantitative data set
Hyalomma rufipes	30.128295	-21.713167	1998	Host preference in African ticks (Acari: Ixodida): a quantitative data set
Hyalomma rufipes	30.1327	-30.1459	1998	Host preference in African ticks (Acari: Ixodida): a quantitative data set
Hyalomma rufipes	30.136633	-18.397297	1998	Host preference in African ticks (Acari: Ixodida): a quantitative data set
Hyalomma rufipes	30.140387	-18.240636	1998	Host preference in African ticks (Acari: Ixodida): a quantitative data set
Hyalomma rufipes	30.15	-18.13333333	1998	Host preference in African ticks (Acari: Ixodida): a quantitative data set
Hyalomma rufipes	30.158047	-21.6841	1998	Host preference in African ticks (Acari: Ixodida): a quantitative data set
Hyalomma rufipes	30.1601	-27.6747	1998	Host preference in African ticks (Acari: Ixodida): a quantitative data set
Hyalomma rufipes	30.172	-29.4951	1998	Host preference in African ticks (Acari: Ixodida): a quantitative data set
Hyalomma rufipes	30.1758	-29.7916	1998	Host preference in African ticks (Acari: Ixodida): a quantitative data set
Hyalomma rufipes	30.189463	-21.547403	1998	Host preference in African ticks (Acari: Ixodida): a quantitative data set
Hyalomma rufipes	30.1922	-30.0364	1998	Host preference in African ticks (Acari: Ixodida): a quantitative data set
Hyalomma rufipes	30.19353	20.45393	2017	Baseline survey of Ixodid Ticks Infesting Cattle in Northern State, Sudna
Hyalomma rufipes	30.2034	-26.0077	1998	Host preference in African ticks (Acari: Ixodida): a quantitative data set
Hyalomma rufipes	30.2065	-28.6596	1998	Host preference in African ticks (Acari: Ixodida): a quantitative data set
Hyalomma rufipes	30.20753	20.48801	2017	Baseline survey of Ixodid Ticks Infesting Cattle in Northern State, Sudna
Hyalomma rufipes	30.2126	-29.9582	1998	Host preference in African ticks (Acari: Ixodida): a quantitative data set
Hyalomma rufipes	30.21763	20.48506	2017	Baseline survey of Ixodid Ticks Infesting Cattle in Northern State, Sudna
Hyalomma rufipes	30.22849	19.45129	2017	Baseline survey of Ixodid Ticks Infesting Cattle in Northern State, Sudna
Hyalomma rufipes	30.2293	-25.1561	1998	Host preference in African ticks (Acari: Ixodida): a quantitative data set
Hyalomma rufipes	30.2325	-30.2211	1998	Host preference in African ticks (Acari: Ixodida): a quantitative data set
Hyalomma rufipes	30.24474	19.33937	2017	Baseline survey of Ixodid Ticks Infesting Cattle in Northern State, Sudna
Hyalomma rufipes	30.24727	19.34562	2017	Baseline survey of Ixodid Ticks Infesting Cattle in Northern State, Sudna
Hyalomma rufipes	30.25473	19.3618	2017	Baseline survey of Ixodid Ticks Infesting Cattle in Northern State, Sudna
Hyalomma rufipes	30.25649	19.38708	2017	Baseline survey of Ixodid Ticks Infesting Cattle in Northern State, Sudna
Hyalomma rufipes	30.257384	-17.423285	1998	Host preference in African ticks (Acari: Ixodida): a quantitative data set
Hyalomma rufipes	30.262176	-20.373449	1998	Host preference in African ticks (Acari: Ixodida): a quantitative data set
Hyalomma rufipes	30.26381	19.35912	2017	Baseline survey of Ixodid Ticks Infesting Cattle in Northern State, Sudna
Hyalomma rufipes	30.26822	19.33699	2017	Baseline survey of Ixodid Ticks Infesting Cattle in Northern State, Sudna
Hyalomma rufipes	30.26975	19.11926	2017	Baseline survey of Ixodid Ticks Infesting Cattle in Northern State, Sudna
Hyalomma rufipes	30.272102	-21.562261	1998	Host preference in African ticks (Acari: Ixodida): a quantitative data set
Hyalomma rufipes	30.2841	-28.4486	1998	Host preference in African ticks (Acari: Ixodida): a quantitative data set
Hyalomma rufipes	30.2863	-28.2472	1998	Host preference in African ticks (Acari: Ixodida): a quantitative data set
Hyalomma rufipes	30.28907	19.36576	2017	Baseline survey of Ixodid Ticks Infesting Cattle in Northern State, Sudna
Hyalomma rufipes	30.29012	19.10556	2017	Baseline survey of Ixodid Ticks Infesting Cattle in Northern State, Sudna
Hyalomma rufipes	30.2971	-22.4763	1998	Host preference in African ticks (Acari: Ixodida): a quantitative data set
Hyalomma rufipes	30.300745	-20.597199	1998	Host preference in African ticks (Acari: Ixodida): a quantitative data set
Hyalomma rufipes	30.303013	-21.073352	1998	Host preference in African ticks (Acari: Ixodida): a quantitative data set
Hyalomma rufipes	30.3085	-29.7174	1998	Host preference in African ticks (Acari: Ixodida): a quantitative data set
Hyalomma rufipes	30.3195	-30.0561	1998	Host preference in African ticks (Acari: Ixodida): a quantitative data set
Hyalomma rufipes	30.319811	-22.068157	1998	Host preference in African ticks (Acari: Ixodida): a quantitative data set
Hyalomma rufipes	30.3229	-28.3919	1998	Host preference in African ticks (Acari: Ixodida): a quantitative data set
Hyalomma rufipes	30.3313	-30.1803	1998	Host preference in African ticks (Acari: Ixodida): a quantitative data set
Hyalomma rufipes	30.3314	-23.3614	1998	Host preference in African ticks (Acari: Ixodida): a quantitative data set
Hyalomma rufipes	30.33753	20.04761	2017	Baseline survey of Ixodid Ticks Infesting Cattle in Northern State, Sudna
Hyalomma rufipes	30.33866	18.77611	2017	Baseline survey of Ixodid Ticks Infesting Cattle in Northern State, Sudna
Hyalomma rufipes	30.3438	-25.5281	1998	Host preference in African ticks (Acari: Ixodida): a quantitative data set
Hyalomma rufipes	30.34723	18.37441	2017	Baseline survey of Ixodid Ticks Infesting Cattle in Northern State, Sudna
Hyalomma rufipes	30.358627	-20.004574	1998	Host preference in African ticks (Acari: Ixodida): a quantitative data set
Hyalomma rufipes	30.3618	-24.7784	1998	Host preference in African ticks (Acari: Ixodida): a quantitative data set
Hyalomma rufipes	30.3691	-24.0829	1998	Host preference in African ticks (Acari: Ixodida): a quantitative data set
Hyalomma rufipes	30.38738	18.30558	2017	Baseline survey of Ixodid Ticks Infesting Cattle in Northern State, Sudna
Hyalomma rufipes	30.38904	18.27887	2017	Baseline survey of Ixodid Ticks Infesting Cattle in Northern State, Sudna
Hyalomma rufipes	30.391	-30.2951	1998	Host preference in African ticks (Acari: Ixodida): a quantitative data set
Hyalomma rufipes	30.394077	-18.436375	1998	Host preference in African ticks (Acari: Ixodida): a quantitative data set
Hyalomma rufipes	30.39456	18.29929	2017	Baseline survey of Ixodid Ticks Infesting Cattle in Northern State, Sudna
Hyalomma rufipes	30.401193	-17.643084	1998	Host preference in African ticks (Acari: Ixodida): a quantitative data set
Hyalomma rufipes	30.404053	-18.053473	1998	Host preference in African ticks (Acari: Ixodida): a quantitative data set
Hyalomma rufipes	30.407167	-17.449037	1998	Host preference in African ticks (Acari: Ixodida): a quantitative data set
Hyalomma rufipes	30.4166	-26.4076	1998	Host preference in African ticks (Acari: Ixodida): a quantitative data set
Hyalomma rufipes	30.4186	-29.9339	1998	Host preference in African ticks (Acari: Ixodida): a quantitative data set
Hyalomma rufipes	30.4193	-27.281	1998	Host preference in African ticks (Acari: Ixodida): a quantitative data set
Hyalomma rufipes	30.42055	18.27472	2017	Baseline survey of Ixodid Ticks Infesting Cattle in Northern State, Sudna
Hyalomma rufipes	30.43094	18.12163	2017	Baseline survey of Ixodid Ticks Infesting Cattle in Northern State, Sudna
Hyalomma rufipes	30.432648	-17.703019	1998	Host preference in African ticks (Acari: Ixodida): a quantitative data set
Hyalomma rufipes	30.433116	-21.844069	1998	Host preference in African ticks (Acari: Ixodida): a quantitative data set
Hyalomma rufipes	30.43413	-18.255439	1998	Host preference in African ticks (Acari: Ixodida): a quantitative data set
Hyalomma rufipes	30.44075	18.10794	2017	Baseline survey of Ixodid Ticks Infesting Cattle in Northern State, Sudna
Hyalomma rufipes	30.457349	-21.310743	1998	Host preference in African ticks (Acari: Ixodida): a quantitative data set
Hyalomma rufipes	30.4575	-24.5361	1998	Host preference in African ticks (Acari: Ixodida): a quantitative data set
Hyalomma rufipes	30.4586	-23.2154	1998	Host preference in African ticks (Acari: Ixodida): a quantitative data set
Hyalomma rufipes	30.466727	-18.649975	1998	Host preference in African ticks (Acari: Ixodida): a quantitative data set
Hyalomma rufipes	30.4794	-27.6146	1998	Host preference in African ticks (Acari: Ixodida): a quantitative data set
Hyalomma rufipes	30.4945	-27.3696	1998	Host preference in African ticks (Acari: Ixodida): a quantitative data set
Hyalomma rufipes	30.5054	-25.6293	1998	Host preference in African ticks (Acari: Ixodida): a quantitative data set
Hyalomma rufipes	30.5121	-26.7642	1998	Host preference in African ticks (Acari: Ixodida): a quantitative data set
Hyalomma rufipes	30.517	-27.733	1998	Host preference in African ticks (Acari: Ixodida): a quantitative data set
Hyalomma rufipes	30.5309	-28.5567	1998	Host preference in African ticks (Acari: Ixodida): a quantitative data set
Hyalomma rufipes	30.533908	-20.060087	1998	Host preference in African ticks (Acari: Ixodida): a quantitative data set
Hyalomma rufipes	30.5342	-25.2684	1998	Host preference in African ticks (Acari: Ixodida): a quantitative data set
Hyalomma rufipes	30.5438	-25.4719	1998	Host preference in African ticks (Acari: Ixodida): a quantitative data set
Hyalomma rufipes	30.55562	18.04004	2017	Baseline survey of Ixodid Ticks Infesting Cattle in Northern State, Sudna
Hyalomma rufipes	30.5582	-23.4249	1998	Host preference in African ticks (Acari: Ixodida): a quantitative data set
Hyalomma rufipes	30.564015	-17.702893	1998	Host preference in African ticks (Acari: Ixodida): a quantitative data set
Hyalomma rufipes	30.565614	-20.902047	1998	Host preference in African ticks (Acari: Ixodida): a quantitative data set
Hyalomma rufipes	30.5707	-29.3852	1998	Host preference in African ticks (Acari: Ixodida): a quantitative data set
Hyalomma rufipes	30.5749	-28.4044	1998	Host preference in African ticks (Acari: Ixodida): a quantitative data set
Hyalomma rufipes	30.575016	-18.290253	1998	Host preference in African ticks (Acari: Ixodida): a quantitative data set
Hyalomma rufipes	30.5754	-28.3047	1998	Host preference in African ticks (Acari: Ixodida): a quantitative data set
Hyalomma rufipes	30.577969	-17.531831	1998	Host preference in African ticks (Acari: Ixodida): a quantitative data set
Hyalomma rufipes	30.5796	-27.9509	1998	Host preference in African ticks (Acari: Ixodida): a quantitative data set
Hyalomma rufipes	30.5808	-27.8382	1998	Host preference in African ticks (Acari: Ixodida): a quantitative data set
Hyalomma rufipes	30.5835	-27.0672	1998	Host preference in African ticks (Acari: Ixodida): a quantitative data set
Hyalomma rufipes	30.58491	-20.053398	1998	Host preference in African ticks (Acari: Ixodida): a quantitative data set
Hyalomma rufipes	30.5865	-23.06	1998	Host preference in African ticks (Acari: Ixodida): a quantitative data set
Hyalomma rufipes	30.5968	-25.3745	1998	Host preference in African ticks (Acari: Ixodida): a quantitative data set
Hyalomma rufipes	30.6031	-24.6441	1998	Host preference in African ticks (Acari: Ixodida): a quantitative data set
Hyalomma rufipes	30.6046	-25.9238	1998	Host preference in African ticks (Acari: Ixodida): a quantitative data set
Hyalomma rufipes	30.608474	-16.788068	1998	Host preference in African ticks (Acari: Ixodida): a quantitative data set
Hyalomma rufipes	30.6206	-28.5285	1998	Host preference in African ticks (Acari: Ixodida): a quantitative data set
Hyalomma rufipes	30.635061	-20.883634	1998	Host preference in African ticks (Acari: Ixodida): a quantitative data set
Hyalomma rufipes	30.637357	-20.555581	1998	Host preference in African ticks (Acari: Ixodida): a quantitative data set
Hyalomma rufipes	30.6471	-27.2778	1998	Host preference in African ticks (Acari: Ixodida): a quantitative data set
Hyalomma rufipes	30.650286	-18.304058	1998	Host preference in African ticks (Acari: Ixodida): a quantitative data set
Hyalomma rufipes	30.65453	-18.36093	1998	Host preference in African ticks (Acari: Ixodida): a quantitative data set
Hyalomma rufipes	30.65838	-18.467294	1998	Host preference in African ticks (Acari: Ixodida): a quantitative data set
Hyalomma rufipes	30.6663	-28.126	1998	Host preference in African ticks (Acari: Ixodida): a quantitative data set
Hyalomma rufipes	30.666507	-18.207136	1998	Host preference in African ticks (Acari: Ixodida): a quantitative data set
Hyalomma rufipes	30.6709	-28.0044	1998	Host preference in African ticks (Acari: Ixodida): a quantitative data set
Hyalomma rufipes	30.696	-30.0904	1998	Host preference in African ticks (Acari: Ixodida): a quantitative data set
Hyalomma rufipes	30.7002	-27.0012	1998	Host preference in African ticks (Acari: Ixodida): a quantitative data set
Hyalomma rufipes	30.7016	-25.3217	1998	Host preference in African ticks (Acari: Ixodida): a quantitative data set
Hyalomma rufipes	30.70272	-18.830892	1998	Host preference in African ticks (Acari: Ixodida): a quantitative data set
Hyalomma rufipes	30.7118	-29.7039	1998	Host preference in African ticks (Acari: Ixodida): a quantitative data set
Hyalomma rufipes	30.713107	-18.433174	1998	Host preference in African ticks (Acari: Ixodida): a quantitative data set
Hyalomma rufipes	30.7185	-23.1392	1998	Host preference in African ticks (Acari: Ixodida): a quantitative data set
Hyalomma rufipes	30.723	-29.3943	1998	Host preference in African ticks (Acari: Ixodida): a quantitative data set
Hyalomma rufipes	30.7237	-23.2358	1998	Host preference in African ticks (Acari: Ixodida): a quantitative data set
Hyalomma rufipes	30.727427	-20.458433	1998	Host preference in African ticks (Acari: Ixodida): a quantitative data set
Hyalomma rufipes	30.72945	18.23469	2017	Baseline survey of Ixodid Ticks Infesting Cattle in Northern State, Sudna
Hyalomma rufipes	30.7374	-26.5228	1998	Host preference in African ticks (Acari: Ixodida): a quantitative data set
Hyalomma rufipes	30.7383	-22.9813	1998	Host preference in African ticks (Acari: Ixodida): a quantitative data set
Hyalomma rufipes	30.738667	-17.891087	1998	Host preference in African ticks (Acari: Ixodida): a quantitative data set
Hyalomma rufipes	30.742	-28.5337	1998	Host preference in African ticks (Acari: Ixodida): a quantitative data set
Hyalomma rufipes	30.7514	-26.6918	1998	Host preference in African ticks (Acari: Ixodida): a quantitative data set
Hyalomma rufipes	30.752584	-18.092806	1998	Host preference in African ticks (Acari: Ixodida): a quantitative data set
Hyalomma rufipes	30.7539	-28.3617	1998	Host preference in African ticks (Acari: Ixodida): a quantitative data set
Hyalomma rufipes	30.7548	-28.4552	1998	Host preference in African ticks (Acari: Ixodida): a quantitative data set
Hyalomma rufipes	30.763788	-17.642297	1998	Host preference in African ticks (Acari: Ixodida): a quantitative data set
Hyalomma rufipes	30.78	-26.8546	1998	Host preference in African ticks (Acari: Ixodida): a quantitative data set
Hyalomma rufipes	30.7968	-27.3912	1998	Host preference in African ticks (Acari: Ixodida): a quantitative data set
Hyalomma rufipes	30.797867	-20.823221	1998	Host preference in African ticks (Acari: Ixodida): a quantitative data set
Hyalomma rufipes	30.804871	-22.148929	1998	Host preference in African ticks (Acari: Ixodida): a quantitative data set
Hyalomma rufipes	30.8065	-28.2582	1998	Host preference in African ticks (Acari: Ixodida): a quantitative data set
Hyalomma rufipes	30.807318	-19.689054	1998	Host preference in African ticks (Acari: Ixodida): a quantitative data set
Hyalomma rufipes	30.8154	-25.9837	1998	Host preference in African ticks (Acari: Ixodida): a quantitative data set
Hyalomma rufipes	30.8199	-26.9625	1998	Host preference in African ticks (Acari: Ixodida): a quantitative data set
Hyalomma rufipes	30.832	-25.3903	1998	Host preference in African ticks (Acari: Ixodida): a quantitative data set
Hyalomma rufipes	30.834098	-19.521456	1998	Host preference in African ticks (Acari: Ixodida): a quantitative data set
Hyalomma rufipes	30.8369	-29.8561	1998	Host preference in African ticks (Acari: Ixodida): a quantitative data set
Hyalomma rufipes	30.8375	-28.1844	1998	Host preference in African ticks (Acari: Ixodida): a quantitative data set
Hyalomma rufipes	30.839032	-20.781471	1998	Host preference in African ticks (Acari: Ixodida): a quantitative data set
Hyalomma rufipes	30.846808	-22.153147	1998	Host preference in African ticks (Acari: Ixodida): a quantitative data set
Hyalomma rufipes	30.864817	-19.459456	1998	Host preference in African ticks (Acari: Ixodida): a quantitative data set
Hyalomma rufipes	30.86666667	-17.86666667	1998	Host preference in African ticks (Acari: Ixodida): a quantitative data set
Hyalomma rufipes	30.87	-29.3174	1998	Host preference in African ticks (Acari: Ixodida): a quantitative data set
Hyalomma rufipes	30.877768	-19.835906	1998	Host preference in African ticks (Acari: Ixodida): a quantitative data set
Hyalomma rufipes	30.88019	-18.740584	1998	Host preference in African ticks (Acari: Ixodida): a quantitative data set
Hyalomma rufipes	30.8905	-25.4575	1998	Host preference in African ticks (Acari: Ixodida): a quantitative data set
Hyalomma rufipes	30.8909	-26.8387	1998	Host preference in African ticks (Acari: Ixodida): a quantitative data set
Hyalomma rufipes	30.9023	-23.8545	1998	Host preference in African ticks (Acari: Ixodida): a quantitative data set
Hyalomma rufipes	30.904351	-17.041742	1998	Host preference in African ticks (Acari: Ixodida): a quantitative data set
Hyalomma rufipes	30.910973	-20.357907	1998	Host preference in African ticks (Acari: Ixodida): a quantitative data set
Hyalomma rufipes	30.9187	-25.2517	1998	Host preference in African ticks (Acari: Ixodida): a quantitative data set
Hyalomma rufipes	30.923139	-16.998972	1998	Host preference in African ticks (Acari: Ixodida): a quantitative data set
Hyalomma rufipes	30.926023	-16.944102	1998	Host preference in African ticks (Acari: Ixodida): a quantitative data set
Hyalomma rufipes	30.928287	-21.703152	1998	Host preference in African ticks (Acari: Ixodida): a quantitative data set
Hyalomma rufipes	30.940675	-18.696444	1998	Host preference in African ticks (Acari: Ixodida): a quantitative data set
Hyalomma rufipes	30.941092	-16.26001	1998	Host preference in African ticks (Acari: Ixodida): a quantitative data set
Hyalomma rufipes	30.944622	-17.793923	1998	Host preference in African ticks (Acari: Ixodida): a quantitative data set
Hyalomma rufipes	30.952838	-19.857987	1998	Host preference in African ticks (Acari: Ixodida): a quantitative data set
Hyalomma rufipes	30.9544	-26.9581	1998	Host preference in African ticks (Acari: Ixodida): a quantitative data set
Hyalomma rufipes	30.9566	-27.3117	1998	Host preference in African ticks (Acari: Ixodida): a quantitative data set
Hyalomma rufipes	30.958464	-17.211772	1998	Host preference in African ticks (Acari: Ixodida): a quantitative data set
Hyalomma rufipes	30.9593	-23.0237	1998	Host preference in African ticks (Acari: Ixodida): a quantitative data set
Hyalomma rufipes	30.964023	-20.816162	1998	Host preference in African ticks (Acari: Ixodida): a quantitative data set
Hyalomma rufipes	30.966003	-21.5095	1998	Host preference in African ticks (Acari: Ixodida): a quantitative data set
Hyalomma rufipes	30.966925	-16.37284	1998	Host preference in African ticks (Acari: Ixodida): a quantitative data set
Hyalomma rufipes	30.9677	-28.292	1998	Host preference in African ticks (Acari: Ixodida): a quantitative data set
Hyalomma rufipes	30.9751	-27.1752	1998	Host preference in African ticks (Acari: Ixodida): a quantitative data set
Hyalomma rufipes	30.993601	-19.166632	1998	Host preference in African ticks (Acari: Ixodida): a quantitative data set
Hyalomma rufipes	30.9965	-25.8127	1998	Host preference in African ticks (Acari: Ixodida): a quantitative data set
Hyalomma rufipes	30.999529	-17.663673	1998	Host preference in African ticks (Acari: Ixodida): a quantitative data set
Hyalomma rufipes	31	-20.25	1998	Host preference in African ticks (Acari: Ixodida): a quantitative data set
Hyalomma rufipes	31.000728	-17.885327	1998	Host preference in African ticks (Acari: Ixodida): a quantitative data set
Hyalomma rufipes	31.012593	-19.894559	1998	Host preference in African ticks (Acari: Ixodida): a quantitative data set
Hyalomma rufipes	31.014723	-21.327079	1998	Host preference in African ticks (Acari: Ixodida): a quantitative data set
Hyalomma rufipes	31.024342	-17.07442	1998	Host preference in African ticks (Acari: Ixodida): a quantitative data set
Hyalomma rufipes	31.029786	-20.082079	1998	Host preference in African ticks (Acari: Ixodida): a quantitative data set
Hyalomma rufipes	31.029988	-17.021412	1998	Host preference in African ticks (Acari: Ixodida): a quantitative data set
Hyalomma rufipes	31.031589	-17.939771	1998	Host preference in African ticks (Acari: Ixodida): a quantitative data set
Hyalomma rufipes	31.04309	-21.658612	1998	Host preference in African ticks (Acari: Ixodida): a quantitative data set
Hyalomma rufipes	31.0506	-25.4159	1998	Host preference in African ticks (Acari: Ixodida): a quantitative data set
Hyalomma rufipes	31.0517	-25.5218	1998	Host preference in African ticks (Acari: Ixodida): a quantitative data set
Hyalomma rufipes	31.0525	-27.2239	1998	Host preference in African ticks (Acari: Ixodida): a quantitative data set
Hyalomma rufipes	31.0564	-25.6947	1998	Host preference in African ticks (Acari: Ixodida): a quantitative data set
Hyalomma rufipes	31.0583	-27.0785	1998	Host preference in African ticks (Acari: Ixodida): a quantitative data set
Hyalomma rufipes	31.0615	-28.0364	1998	Host preference in African ticks (Acari: Ixodida): a quantitative data set
Hyalomma rufipes	31.064	-23.7469	1998	Host preference in African ticks (Acari: Ixodida): a quantitative data set
Hyalomma rufipes	31.0703	-26.1157	1998	Host preference in African ticks (Acari: Ixodida): a quantitative data set
Hyalomma rufipes	31.0754	-27.8728	1998	Host preference in African ticks (Acari: Ixodida): a quantitative data set
Hyalomma rufipes	31.08333333	-26.68333333	1998	Host preference in African ticks (Acari: Ixodida): a quantitative data set
Hyalomma rufipes	31.08333333	-21.85	1998	Host preference in African ticks (Acari: Ixodida): a quantitative data set
Hyalomma rufipes	31.087205	-19.782611	1998	Host preference in African ticks (Acari: Ixodida): a quantitative data set
Hyalomma rufipes	31.093866	-18.001954	1998	Host preference in African ticks (Acari: Ixodida): a quantitative data set
Hyalomma rufipes	31.0999	-25.7661	1998	Host preference in African ticks (Acari: Ixodida): a quantitative data set
Hyalomma rufipes	31.1273	-28.5664	1998	Host preference in African ticks (Acari: Ixodida): a quantitative data set
Hyalomma rufipes	31.130244	-17.800911	1998	Host preference in African ticks (Acari: Ixodida): a quantitative data set
Hyalomma rufipes	31.132147	-17.985961	1998	Host preference in African ticks (Acari: Ixodida): a quantitative data set
Hyalomma rufipes	31.13333333	-26.31666667	1998	Host preference in African ticks (Acari: Ixodida): a quantitative data set
Hyalomma rufipes	31.136412	-18.039149	1998	Host preference in African ticks (Acari: Ixodida): a quantitative data set
Hyalomma rufipes	31.137432	-20.049491	1998	Host preference in African ticks (Acari: Ixodida): a quantitative data set
Hyalomma rufipes	31.144921	-20.83227	1998	Host preference in African ticks (Acari: Ixodida): a quantitative data set
Hyalomma rufipes	31.1576	-28.1723	1998	Host preference in African ticks (Acari: Ixodida): a quantitative data set
Hyalomma rufipes	31.1665	-26.6817	1998	Host preference in African ticks (Acari: Ixodida): a quantitative data set
Hyalomma rufipes	31.174	-26.2764	1998	Host preference in African ticks (Acari: Ixodida): a quantitative data set
Hyalomma rufipes	31.17959	-19.107582	1998	Host preference in African ticks (Acari: Ixodida): a quantitative data set
Hyalomma rufipes	31.182719	-19.57734	1998	Host preference in African ticks (Acari: Ixodida): a quantitative data set
Hyalomma rufipes	31.192878	-18.124166	1998	Host preference in African ticks (Acari: Ixodida): a quantitative data set
Hyalomma rufipes	31.1963	-25.2509	1998	Host preference in African ticks (Acari: Ixodida): a quantitative data set
Hyalomma rufipes	31.2	-27.11666667	1998	Host preference in African ticks (Acari: Ixodida): a quantitative data set
Hyalomma rufipes	31.207147	-18.390998	1998	Host preference in African ticks (Acari: Ixodida): a quantitative data set
Hyalomma rufipes	31.2194	-25.4358	1998	Host preference in African ticks (Acari: Ixodida): a quantitative data set
Hyalomma rufipes	31.224028	-19.583379	1998	Host preference in African ticks (Acari: Ixodida): a quantitative data set
Hyalomma rufipes	31.224172	-17.661095	1998	Host preference in African ticks (Acari: Ixodida): a quantitative data set
Hyalomma rufipes	31.243092	-19.8195	1998	Host preference in African ticks (Acari: Ixodida): a quantitative data set
Hyalomma rufipes	31.255	-26.868	1998	Host preference in African ticks (Acari: Ixodida): a quantitative data set
Hyalomma rufipes	31.259887	-17.391451	1998	Host preference in African ticks (Acari: Ixodida): a quantitative data set
Hyalomma rufipes	31.264391	-20.881597	1998	Host preference in African ticks (Acari: Ixodida): a quantitative data set
Hyalomma rufipes	31.26666667	-25.16666667	2010	Ticks associated with the three largest wild ruminant species in southern Africa
Hyalomma rufipes	31.279521	-20.13947	1998	Host preference in African ticks (Acari: Ixodida): a quantitative data set
Hyalomma rufipes	31.281114	-21.55861	1998	Host preference in African ticks (Acari: Ixodida): a quantitative data set
Hyalomma rufipes	31.2839	-25.0467	1998	Host preference in African ticks (Acari: Ixodida): a quantitative data set
Hyalomma rufipes	31.289928	-19.419981	1998	Host preference in African ticks (Acari: Ixodida): a quantitative data set
Hyalomma rufipes	31.306857	-18.492187	1998	Host preference in African ticks (Acari: Ixodida): a quantitative data set
Hyalomma rufipes	31.3157	-28.4866	1998	Host preference in African ticks (Acari: Ixodida): a quantitative data set
Hyalomma rufipes	31.31666667	-26.96666667	1998	Host preference in African ticks (Acari: Ixodida): a quantitative data set
Hyalomma rufipes	31.321967	-21.67322	1998	Host preference in African ticks (Acari: Ixodida): a quantitative data set
Hyalomma rufipes	31.326956	-19.636097	1998	Host preference in African ticks (Acari: Ixodida): a quantitative data set
Hyalomma rufipes	31.32814	-20.797858	1998	Host preference in African ticks (Acari: Ixodida): a quantitative data set
Hyalomma rufipes	31.33333333	-22.43333333	1998	Host preference in African ticks (Acari: Ixodida): a quantitative data set
Hyalomma rufipes	31.33415	-21.040602	1998	Host preference in African ticks (Acari: Ixodida): a quantitative data set
Hyalomma rufipes	31.342743	-19.439013	1998	Host preference in African ticks (Acari: Ixodida): a quantitative data set
Hyalomma rufipes	31.35	21.8	1998	Host preference in African ticks (Acari: Ixodida): a quantitative data set
Hyalomma rufipes	31.354385	-18.816396	1998	Host preference in African ticks (Acari: Ixodida): a quantitative data set
Hyalomma rufipes	31.3546	-27.2709	1998	Host preference in African ticks (Acari: Ixodida): a quantitative data set
Hyalomma rufipes	31.35518	18.08322	2017	Baseline survey of Ixodid Ticks Infesting Cattle in Northern State, Sudna
Hyalomma rufipes	31.357259	-19.4915	1998	Host preference in African ticks (Acari: Ixodida): a quantitative data set
Hyalomma rufipes	31.368518	-22.106404	1998	Host preference in African ticks (Acari: Ixodida): a quantitative data set
Hyalomma rufipes	31.36935	18.01338	2017	Baseline survey of Ixodid Ticks Infesting Cattle in Northern State, Sudna
Hyalomma rufipes	31.370593	-21.570795	1998	Host preference in African ticks (Acari: Ixodida): a quantitative data set
Hyalomma rufipes	31.373151	-20.680807	1998	Host preference in African ticks (Acari: Ixodida): a quantitative data set
Hyalomma rufipes	31.373948	-17.629158	1998	Host preference in African ticks (Acari: Ixodida): a quantitative data set
Hyalomma rufipes	31.39405	18.15697	2017	Baseline survey of Ixodid Ticks Infesting Cattle in Northern State, Sudna
Hyalomma rufipes	31.394318	-21.428514	1998	Host preference in African ticks (Acari: Ixodida): a quantitative data set
Hyalomma rufipes	31.39756	-22.054298	1998	Host preference in African ticks (Acari: Ixodida): a quantitative data set
Hyalomma rufipes	31.40062	18.14998	2017	Baseline survey of Ixodid Ticks Infesting Cattle in Northern State, Sudna
Hyalomma rufipes	31.400768	-21.289718	1998	Host preference in African ticks (Acari: Ixodida): a quantitative data set
Hyalomma rufipes	31.401309	-16.888977	1998	Host preference in African ticks (Acari: Ixodida): a quantitative data set
Hyalomma rufipes	31.407813	-20.49198	1998	Host preference in African ticks (Acari: Ixodida): a quantitative data set
Hyalomma rufipes	31.407869	-18.863848	1998	Host preference in African ticks (Acari: Ixodida): a quantitative data set
Hyalomma rufipes	31.415769	-19.474821	1998	Host preference in African ticks (Acari: Ixodida): a quantitative data set
Hyalomma rufipes	31.417802	-17.382517	1998	Host preference in African ticks (Acari: Ixodida): a quantitative data set
Hyalomma rufipes	31.425282	-20.593266	1998	Host preference in African ticks (Acari: Ixodida): a quantitative data set
Hyalomma rufipes	31.4286	18.19099	2017	Baseline survey of Ixodid Ticks Infesting Cattle in Northern State, Sudna
Hyalomma rufipes	31.4296	-27.1935	1998	Host preference in African ticks (Acari: Ixodida): a quantitative data set
Hyalomma rufipes	31.4346	-28.4306	1998	Host preference in African ticks (Acari: Ixodida): a quantitative data set
Hyalomma rufipes	31.435794	-18.780775	1998	Host preference in African ticks (Acari: Ixodida): a quantitative data set
Hyalomma rufipes	31.435837	-20.673341	1998	Host preference in African ticks (Acari: Ixodida): a quantitative data set
Hyalomma rufipes	31.43771	18.20119	2017	Baseline survey of Ixodid Ticks Infesting Cattle in Northern State, Sudna
Hyalomma rufipes	31.441062	-21.949912	1998	Host preference in African ticks (Acari: Ixodida): a quantitative data set
Hyalomma rufipes	31.44444	18.21144	2017	Baseline survey of Ixodid Ticks Infesting Cattle in Northern State, Sudna
Hyalomma rufipes	31.4491	-27.3634	1998	Host preference in African ticks (Acari: Ixodida): a quantitative data set
Hyalomma rufipes	31.451414	-19.757013	1998	Host preference in African ticks (Acari: Ixodida): a quantitative data set
Hyalomma rufipes	31.4531	-28.5577	1998	Host preference in African ticks (Acari: Ixodida): a quantitative data set
Hyalomma rufipes	31.461293	-19.026846	1998	Host preference in African ticks (Acari: Ixodida): a quantitative data set
Hyalomma rufipes	31.463007	-19.540578	1998	Host preference in African ticks (Acari: Ixodida): a quantitative data set
Hyalomma rufipes	31.463198	-19.099322	1998	Host preference in African ticks (Acari: Ixodida): a quantitative data set
Hyalomma rufipes	31.474227	-16.955812	1998	Host preference in African ticks (Acari: Ixodida): a quantitative data set
Hyalomma rufipes	31.474991	-17.527916	1998	Host preference in African ticks (Acari: Ixodida): a quantitative data set
Hyalomma rufipes	31.475758	-20.92751	1998	Host preference in African ticks (Acari: Ixodida): a quantitative data set
Hyalomma rufipes	31.48919	18.29812	2017	Baseline survey of Ixodid Ticks Infesting Cattle in Northern State, Sudna
Hyalomma rufipes	31.494491	-19.479506	1998	Host preference in African ticks (Acari: Ixodida): a quantitative data set
Hyalomma rufipes	31.503477	-18.947609	1998	Host preference in African ticks (Acari: Ixodida): a quantitative data set
Hyalomma rufipes	31.505858	-17.663836	1998	Host preference in African ticks (Acari: Ixodida): a quantitative data set
Hyalomma rufipes	31.506495	-19.282412	1998	Host preference in African ticks (Acari: Ixodida): a quantitative data set
Hyalomma rufipes	31.507216	-16.909572	1998	Host preference in African ticks (Acari: Ixodida): a quantitative data set
Hyalomma rufipes	31.511321	-17.353522	1998	Host preference in African ticks (Acari: Ixodida): a quantitative data set
Hyalomma rufipes	31.512053	-19.055931	1998	Host preference in African ticks (Acari: Ixodida): a quantitative data set
Hyalomma rufipes	31.512739	-16.861147	1998	Host preference in African ticks (Acari: Ixodida): a quantitative data set
Hyalomma rufipes	31.5218	-25.5085	1998	Host preference in African ticks (Acari: Ixodida): a quantitative data set
Hyalomma rufipes	31.52763	-17.499301	1998	Host preference in African ticks (Acari: Ixodida): a quantitative data set
Hyalomma rufipes	31.538286	-18.718842	1998	Host preference in African ticks (Acari: Ixodida): a quantitative data set
Hyalomma rufipes	31.541187	-20.219975	1998	Host preference in African ticks (Acari: Ixodida): a quantitative data set
Hyalomma rufipes	31.544389	-16.566051	1998	Host preference in African ticks (Acari: Ixodida): a quantitative data set
Hyalomma rufipes	31.551022	-19.448122	1998	Host preference in African ticks (Acari: Ixodida): a quantitative data set
Hyalomma rufipes	31.557161	-18.866695	1998	Host preference in African ticks (Acari: Ixodida): a quantitative data set
Hyalomma rufipes	31.561313	-21.3304	1998	Host preference in African ticks (Acari: Ixodida): a quantitative data set
Hyalomma rufipes	31.563174	-21.437114	1998	Host preference in African ticks (Acari: Ixodida): a quantitative data set
Hyalomma rufipes	31.564829	-20.718187	1998	Host preference in African ticks (Acari: Ixodida): a quantitative data set
Hyalomma rufipes	31.566278	-18.196805	1998	Host preference in African ticks (Acari: Ixodida): a quantitative data set
Hyalomma rufipes	31.582521	-20.313267	1998	Host preference in African ticks (Acari: Ixodida): a quantitative data set
Hyalomma rufipes	31.593472	-21.800918	1998	Host preference in African ticks (Acari: Ixodida): a quantitative data set
Hyalomma rufipes	31.614491	-20.74915	1998	Host preference in African ticks (Acari: Ixodida): a quantitative data set
Hyalomma rufipes	31.618977	-21.186763	1998	Host preference in African ticks (Acari: Ixodida): a quantitative data set
Hyalomma rufipes	31.623449	-16.594524	1998	Host preference in African ticks (Acari: Ixodida): a quantitative data set
Hyalomma rufipes	31.6264	-27.0768	1998	Host preference in African ticks (Acari: Ixodida): a quantitative data set
Hyalomma rufipes	31.640639	-20.341568	1998	Host preference in African ticks (Acari: Ixodida): a quantitative data set
Hyalomma rufipes	31.642449	-21.424332	1998	Host preference in African ticks (Acari: Ixodida): a quantitative data set
Hyalomma rufipes	31.643981	-21.891756	1998	Host preference in African ticks (Acari: Ixodida): a quantitative data set
Hyalomma rufipes	31.648534	-19.588852	1998	Host preference in African ticks (Acari: Ixodida): a quantitative data set
Hyalomma rufipes	31.650798	-21.55966	1998	Host preference in African ticks (Acari: Ixodida): a quantitative data set
Hyalomma rufipes	31.651246	-18.374755	1998	Host preference in African ticks (Acari: Ixodida): a quantitative data set
Hyalomma rufipes	31.653797	-19.008241	1998	Host preference in African ticks (Acari: Ixodida): a quantitative data set
Hyalomma rufipes	31.659469	-21.234177	1998	Host preference in African ticks (Acari: Ixodida): a quantitative data set
Hyalomma rufipes	31.682061	-21.809412	1998	Host preference in African ticks (Acari: Ixodida): a quantitative data set
Hyalomma rufipes	31.68333333	-22.58333333	1998	Host preference in African ticks (Acari: Ixodida): a quantitative data set
Hyalomma rufipes	31.688946	-21.368822	1998	Host preference in African ticks (Acari: Ixodida): a quantitative data set
Hyalomma rufipes	31.689416	-20.717029	1998	Host preference in African ticks (Acari: Ixodida): a quantitative data set
Hyalomma rufipes	31.691548	-19.729819	1998	Host preference in African ticks (Acari: Ixodida): a quantitative data set
Hyalomma rufipes	31.691612	-16.597242	1998	Host preference in African ticks (Acari: Ixodida): a quantitative data set
Hyalomma rufipes	31.692702	-20.950515	1998	Host preference in African ticks (Acari: Ixodida): a quantitative data set
Hyalomma rufipes	31.701361	-21.757205	1998	Host preference in African ticks (Acari: Ixodida): a quantitative data set
Hyalomma rufipes	31.701817	-21.101396	1998	Host preference in African ticks (Acari: Ixodida): a quantitative data set
Hyalomma rufipes	31.7061	-27.238	1998	Host preference in African ticks (Acari: Ixodida): a quantitative data set
Hyalomma rufipes	31.71976	-16.453997	1998	Host preference in African ticks (Acari: Ixodida): a quantitative data set
Hyalomma rufipes	31.730004	-16.515415	1998	Host preference in African ticks (Acari: Ixodida): a quantitative data set
Hyalomma rufipes	31.739966	-19.923204	1998	Host preference in African ticks (Acari: Ixodida): a quantitative data set
Hyalomma rufipes	31.742626	-19.752505	1998	Host preference in African ticks (Acari: Ixodida): a quantitative data set
Hyalomma rufipes	31.743677	-20.136259	1998	Host preference in African ticks (Acari: Ixodida): a quantitative data set
Hyalomma rufipes	31.745112	-21.312521	1998	Host preference in African ticks (Acari: Ixodida): a quantitative data set
Hyalomma rufipes	31.75468	-16.566047	1998	Host preference in African ticks (Acari: Ixodida): a quantitative data set
Hyalomma rufipes	31.756934	-18.057271	1998	Host preference in African ticks (Acari: Ixodida): a quantitative data set
Hyalomma rufipes	31.779563	-19.942993	1998	Host preference in African ticks (Acari: Ixodida): a quantitative data set
Hyalomma rufipes	31.792591	-18.87524	1998	Host preference in African ticks (Acari: Ixodida): a quantitative data set
Hyalomma rufipes	31.799428	-20.563159	1998	Host preference in African ticks (Acari: Ixodida): a quantitative data set
Hyalomma rufipes	31.812197	-16.370143	1998	Host preference in African ticks (Acari: Ixodida): a quantitative data set
Hyalomma rufipes	31.81234	-16.629003	1998	Host preference in African ticks (Acari: Ixodida): a quantitative data set
Hyalomma rufipes	31.823814	-18.208388	1998	Host preference in African ticks (Acari: Ixodida): a quantitative data set
Hyalomma rufipes	31.833605	-19.962967	1998	Host preference in African ticks (Acari: Ixodida): a quantitative data set
Hyalomma rufipes	31.863117	-16.329651	1998	Host preference in African ticks (Acari: Ixodida): a quantitative data set
Hyalomma rufipes	31.86675	-19.771543	1998	Host preference in African ticks (Acari: Ixodida): a quantitative data set
Hyalomma rufipes	31.883909	-21.272916	1998	Host preference in African ticks (Acari: Ixodida): a quantitative data set
Hyalomma rufipes	31.9	15.2	1998	Host preference in African ticks (Acari: Ixodida): a quantitative data set
Hyalomma rufipes	31.900022	-18.542025	1998	Host preference in African ticks (Acari: Ixodida): a quantitative data set
Hyalomma rufipes	31.900456	-19.46731	1998	Host preference in African ticks (Acari: Ixodida): a quantitative data set
Hyalomma rufipes	31.916187	-16.652311	1998	Host preference in African ticks (Acari: Ixodida): a quantitative data set
Hyalomma rufipes	31.91666667	-25.11666667	2007	Ticks associated with the three largest wild ruminant species in southern Africa
Hyalomma rufipes	31.931253	-17.560395	1998	Host preference in African ticks (Acari: Ixodida): a quantitative data set
Hyalomma rufipes	31.95914	-18.895731	1998	Host preference in African ticks (Acari: Ixodida): a quantitative data set
Hyalomma rufipes	31.968962	-19.343422	1998	Host preference in African ticks (Acari: Ixodida): a quantitative data set
Hyalomma rufipes	31.979203	-18.854731	1998	Host preference in African ticks (Acari: Ixodida): a quantitative data set
Hyalomma rufipes	31.983009	-18.682426	1998	Host preference in African ticks (Acari: Ixodida): a quantitative data set
Hyalomma rufipes	31.983212	-17.399935	1998	Host preference in African ticks (Acari: Ixodida): a quantitative data set
Hyalomma rufipes	31.98598	-18.571551	1998	Host preference in African ticks (Acari: Ixodida): a quantitative data set
Hyalomma rufipes	31.994334	-16.684433	1998	Host preference in African ticks (Acari: Ixodida): a quantitative data set
Hyalomma rufipes	31.996005	-19.558462	1998	Host preference in African ticks (Acari: Ixodida): a quantitative data set
Hyalomma rufipes	32.001228	-19.261278	1998	Host preference in African ticks (Acari: Ixodida): a quantitative data set
Hyalomma rufipes	32.002914	-19.727407	1998	Host preference in African ticks (Acari: Ixodida): a quantitative data set
Hyalomma rufipes	32.023507	-19.6515	1998	Host preference in African ticks (Acari: Ixodida): a quantitative data set
Hyalomma rufipes	32.031786	-19.229569	1998	Host preference in African ticks (Acari: Ixodida): a quantitative data set
Hyalomma rufipes	32.034669	-18.808689	1998	Host preference in African ticks (Acari: Ixodida): a quantitative data set
Hyalomma rufipes	32.0371	18.40036	2017	Baseline survey of Ixodid Ticks Infesting Cattle in Northern State, Sudna
Hyalomma rufipes	32.037427	-16.65572	1998	Host preference in African ticks (Acari: Ixodida): a quantitative data set
Hyalomma rufipes	32.057604	-18.763146	1998	Host preference in African ticks (Acari: Ixodida): a quantitative data set
Hyalomma rufipes	32.068484	-17.429423	1998	Host preference in African ticks (Acari: Ixodida): a quantitative data set
Hyalomma rufipes	32.074645	-20.889234	1998	Host preference in African ticks (Acari: Ixodida): a quantitative data set
Hyalomma rufipes	32.097263	-18.329215	1998	Host preference in African ticks (Acari: Ixodida): a quantitative data set
Hyalomma rufipes	32.099247	-17.394119	1998	Host preference in African ticks (Acari: Ixodida): a quantitative data set
Hyalomma rufipes	32.100693	-18.540956	1998	Host preference in African ticks (Acari: Ixodida): a quantitative data set
Hyalomma rufipes	32.103684	-18.450262	1998	Host preference in African ticks (Acari: Ixodida): a quantitative data set
Hyalomma rufipes	32.10777	-20.961353	1998	Host preference in African ticks (Acari: Ixodida): a quantitative data set
Hyalomma rufipes	32.115977	-20.100648	1998	Host preference in African ticks (Acari: Ixodida): a quantitative data set
Hyalomma rufipes	32.128966	-20.900041	1998	Host preference in African ticks (Acari: Ixodida): a quantitative data set
Hyalomma rufipes	32.12941	-18.826417	1998	Host preference in African ticks (Acari: Ixodida): a quantitative data set
Hyalomma rufipes	32.129773	-19.011639	1998	Host preference in African ticks (Acari: Ixodida): a quantitative data set
Hyalomma rufipes	32.13333333	-27.41666667	2016	Ecological preferences and seasonal dynamics of ticks (Acari: Ixodidae) on and off bovine hosts in the Eastern Cape Province, South Africa
Hyalomma rufipes	32.139195	-17.391892	1998	Host preference in African ticks (Acari: Ixodida): a quantitative data set
Hyalomma rufipes	32.139594	-17.988033	1998	Host preference in African ticks (Acari: Ixodida): a quantitative data set
Hyalomma rufipes	32.160602	-20.130605	1998	Host preference in African ticks (Acari: Ixodida): a quantitative data set
Hyalomma rufipes	32.164829	-18.83696	1998	Host preference in African ticks (Acari: Ixodida): a quantitative data set
Hyalomma rufipes	32.165293	-20.875691	1998	Host preference in African ticks (Acari: Ixodida): a quantitative data set
Hyalomma rufipes	32.179013	-20.77018	1998	Host preference in African ticks (Acari: Ixodida): a quantitative data set
Hyalomma rufipes	32.184667	-18.148015	1998	Host preference in African ticks (Acari: Ixodida): a quantitative data set
Hyalomma rufipes	32.192452	-18.507316	1998	Host preference in African ticks (Acari: Ixodida): a quantitative data set
Hyalomma rufipes	32.195984	-20.683101	1998	Host preference in African ticks (Acari: Ixodida): a quantitative data set
Hyalomma rufipes	32.206751	-18.56341	1998	Host preference in African ticks (Acari: Ixodida): a quantitative data set
Hyalomma rufipes	32.207854	-19.351091	1998	Host preference in African ticks (Acari: Ixodida): a quantitative data set
Hyalomma rufipes	32.211885	-20.452706	1998	Host preference in African ticks (Acari: Ixodida): a quantitative data set
Hyalomma rufipes	32.219519	-18.30056	1998	Host preference in African ticks (Acari: Ixodida): a quantitative data set
Hyalomma rufipes	32.241531	-20.567918	1998	Host preference in African ticks (Acari: Ixodida): a quantitative data set
Hyalomma rufipes	32.25454	-18.537448	1998	Host preference in African ticks (Acari: Ixodida): a quantitative data set
Hyalomma rufipes	32.258941	-17.395279	1998	Host preference in African ticks (Acari: Ixodida): a quantitative data set
Hyalomma rufipes	32.26119	-16.85076	1998	Host preference in African ticks (Acari: Ixodida): a quantitative data set
Hyalomma rufipes	32.26128	-17.347707	1998	Host preference in African ticks (Acari: Ixodida): a quantitative data set
Hyalomma rufipes	32.267149	-19.924484	1998	Host preference in African ticks (Acari: Ixodida): a quantitative data set
Hyalomma rufipes	32.271765	-18.659578	1998	Host preference in African ticks (Acari: Ixodida): a quantitative data set
Hyalomma rufipes	32.27766	-20.252406	1998	Host preference in African ticks (Acari: Ixodida): a quantitative data set
Hyalomma rufipes	32.291146	-19.134778	1998	Host preference in African ticks (Acari: Ixodida): a quantitative data set
Hyalomma rufipes	32.307194	-17.421538	1998	Host preference in African ticks (Acari: Ixodida): a quantitative data set
Hyalomma rufipes	32.322389	-18.574988	1998	Host preference in African ticks (Acari: Ixodida): a quantitative data set
Hyalomma rufipes	32.35654	-20.515193	1998	Host preference in African ticks (Acari: Ixodida): a quantitative data set
Hyalomma rufipes	32.359649	-20.106538	1998	Host preference in African ticks (Acari: Ixodida): a quantitative data set
Hyalomma rufipes	32.368859	-20.368381	1998	Host preference in African ticks (Acari: Ixodida): a quantitative data set
Hyalomma rufipes	32.37708	-19.066188	1998	Host preference in African ticks (Acari: Ixodida): a quantitative data set
Hyalomma rufipes	32.397991	-18.675877	1998	Host preference in African ticks (Acari: Ixodida): a quantitative data set
Hyalomma rufipes	32.40685	-18.171966	1998	Host preference in African ticks (Acari: Ixodida): a quantitative data set
Hyalomma rufipes	32.413182	-18.395619	1998	Host preference in African ticks (Acari: Ixodida): a quantitative data set
Hyalomma rufipes	32.419629	-17.282943	1998	Host preference in African ticks (Acari: Ixodida): a quantitative data set
Hyalomma rufipes	32.437471	-18.809313	1998	Host preference in African ticks (Acari: Ixodida): a quantitative data set
Hyalomma rufipes	32.446922	-18.761763	1998	Host preference in African ticks (Acari: Ixodida): a quantitative data set
Hyalomma rufipes	32.454219	-20.045321	1998	Host preference in African ticks (Acari: Ixodida): a quantitative data set
Hyalomma rufipes	32.457279	-18.238586	1998	Host preference in African ticks (Acari: Ixodida): a quantitative data set
Hyalomma rufipes	32.466387	-17.629607	1998	Host preference in African ticks (Acari: Ixodida): a quantitative data set
Hyalomma rufipes	32.503342	-20.047789	1998	Host preference in African ticks (Acari: Ixodida): a quantitative data set
Hyalomma rufipes	32.503916	-19.141194	1998	Host preference in African ticks (Acari: Ixodida): a quantitative data set
Hyalomma rufipes	32.507699	-19.652234	1998	Host preference in African ticks (Acari: Ixodida): a quantitative data set
Hyalomma rufipes	32.519537	-20.110431	1998	Host preference in African ticks (Acari: Ixodida): a quantitative data set
Hyalomma rufipes	32.53333333	15.6	1998	Host preference in African ticks (Acari: Ixodida): a quantitative data set
Hyalomma rufipes	32.53957	-17.829272	1998	Host preference in African ticks (Acari: Ixodida): a quantitative data set
Hyalomma rufipes	32.542798	-19.372843	1998	Host preference in African ticks (Acari: Ixodida): a quantitative data set
Hyalomma rufipes	32.548411	-18.794245	1998	Host preference in African ticks (Acari: Ixodida): a quantitative data set
Hyalomma rufipes	32.54944	-20.114489	1998	Host preference in African ticks (Acari: Ixodida): a quantitative data set
Hyalomma rufipes	32.569538	-19.587879	1998	Host preference in African ticks (Acari: Ixodida): a quantitative data set
Hyalomma rufipes	32.586419	-20.143429	1998	Host preference in African ticks (Acari: Ixodida): a quantitative data set
Hyalomma rufipes	32.597834	-18.070921	1998	Host preference in African ticks (Acari: Ixodida): a quantitative data set
Hyalomma rufipes	32.603332	-18.19192	1998	Host preference in African ticks (Acari: Ixodida): a quantitative data set
Hyalomma rufipes	32.618545	-17.848614	1998	Host preference in African ticks (Acari: Ixodida): a quantitative data set
Hyalomma rufipes	32.639737	-18.602009	1998	Host preference in African ticks (Acari: Ixodida): a quantitative data set
Hyalomma rufipes	32.66666667	-18.96666667	1998	Host preference in African ticks (Acari: Ixodida): a quantitative data set
Hyalomma rufipes	32.705363	-18.277533	1998	Host preference in African ticks (Acari: Ixodida): a quantitative data set
Hyalomma rufipes	32.755249	-17.532642	1998	Host preference in African ticks (Acari: Ixodida): a quantitative data set
Hyalomma rufipes	32.773776	-19.736422	1998	Host preference in African ticks (Acari: Ixodida): a quantitative data set
Hyalomma rufipes	32.95	-21.53333333	2013	The Influence of Interspecific Competition and Host Preference on the Phylogeography of Two African Ixodid Tick Species
Hyalomma rufipes	33.43333333	16.7	1998	Host preference in African ticks (Acari: Ixodida): a quantitative data set
Hyalomma rufipes	33.61786111	-16.42380556	2013	The Influence of Interspecific Competition and Host Preference on the Phylogeography of Two African Ixodid Tick Species
Hyalomma rufipes	33.63333333	-25.05	2013	The Influence of Interspecific Competition and Host Preference on the Phylogeography of Two African Ixodid Tick Species
Hyalomma rufipes	34.7	15.5	1998	Host preference in African ticks (Acari: Ixodida): a quantitative data set
Hyalomma rufipes	34.93333333	-16.18333333	1998	Host preference in African ticks (Acari: Ixodida): a quantitative data set
Hyalomma rufipes	35	-20.96666667	1998	Host preference in African ticks (Acari: Ixodida): a quantitative data set
Hyalomma rufipes	35.65	40.83	1998	Host preference in African ticks (Acari: Ixodida): a quantitative data set
Hyalomma rufipes	35.75	35.55	1998	Host preference in African ticks (Acari: Ixodida): a quantitative data set
Hyalomma rufipes	35.78333333	15.31666667	1998	Host preference in African ticks (Acari: Ixodida): a quantitative data set
Hyalomma rufipes	35.98333333	15.05	1998	Host preference in African ticks (Acari: Ixodida): a quantitative data set
Hyalomma rufipes	36.13333333	15.81666667	1998	Host preference in African ticks (Acari: Ixodida): a quantitative data set
Hyalomma rufipes	36.13333333	16.13333333	1998	Host preference in African ticks (Acari: Ixodida): a quantitative data set
Hyalomma rufipes	36.18333333	35.6	1998	Host preference in African ticks (Acari: Ixodida): a quantitative data set
Hyalomma rufipes	36.2	16.15	1998	Host preference in African ticks (Acari: Ixodida): a quantitative data set
Hyalomma rufipes	36.23333333	33.48333333	1998	Host preference in African ticks (Acari: Ixodida): a quantitative data set
Hyalomma rufipes	36.23333333	35.68333333	1998	Host preference in African ticks (Acari: Ixodida): a quantitative data set
Hyalomma rufipes	36.25	35.6	1998	Host preference in African ticks (Acari: Ixodida): a quantitative data set
Hyalomma rufipes	36.32	40.76	1998	Host preference in African ticks (Acari: Ixodida): a quantitative data set
Hyalomma rufipes	36.36666667	33.68333333	1998	Host preference in African ticks (Acari: Ixodida): a quantitative data set
Hyalomma rufipes	36.4	15.46666667	1998	Host preference in African ticks (Acari: Ixodida): a quantitative data set
Hyalomma rufipes	36.4	33.56666667	1998	Host preference in African ticks (Acari: Ixodida): a quantitative data set
Hyalomma rufipes	36.45	15.3	1998	Host preference in African ticks (Acari: Ixodida): a quantitative data set
Hyalomma rufipes	36.46666667	33.35	1998	Host preference in African ticks (Acari: Ixodida): a quantitative data set
Hyalomma rufipes	36.46666667	33.5	1998	Host preference in African ticks (Acari: Ixodida): a quantitative data set
Hyalomma rufipes	36.51666667	33.35	1998	Host preference in African ticks (Acari: Ixodida): a quantitative data set
Hyalomma rufipes	36.6	33.73333333	1998	Host preference in African ticks (Acari: Ixodida): a quantitative data set
Hyalomma rufipes	36.68333333	33.63333333	1998	Host preference in African ticks (Acari: Ixodida): a quantitative data set
Hyalomma rufipes	37.23333333	19.61666667	1998	Host preference in African ticks (Acari: Ixodida): a quantitative data set
Hyalomma rufipes	37.91666667	15.51666667	1998	Host preference in African ticks (Acari: Ixodida): a quantitative data set
Hyalomma rufipes	37.96666667	36.06666667	1998	Host preference in African ticks (Acari: Ixodida): a quantitative data set
Hyalomma rufipes	38.25137	28.25454	2006	Hyalomma rufipes (Koch 1844) infesting cattle in the West Aegean region of Turkey
Hyalomma rufipes	38.39144	27.58577	2006	Hyalomma rufipes (Koch 1844) infesting cattle in the West Aegean region of Turkey
Hyalomma rufipes	38.418359	28.425748	2006	Hyalomma rufipes (Koch 1844) infesting cattle in the West Aegean region of Turkey
Hyalomma rufipes	38.45697	27.03102	2006	Hyalomma rufipes (Koch 1844) infesting cattle in the West Aegean region of Turkey
Hyalomma rufipes	38.57901	27.27303	2006	Hyalomma rufipes (Koch 1844) infesting cattle in the West Aegean region of Turkey
Hyalomma rufipes	38.714194	27.917925	2006	Hyalomma rufipes (Koch 1844) infesting cattle in the West Aegean region of Turkey
Hyalomma rufipes	38.756722	27.058192	2006	Hyalomma rufipes (Koch 1844) infesting cattle in the West Aegean region of Turkey
Hyalomma rufipes	38.9661	27.449967	2006	Hyalomma rufipes (Koch 1844) infesting cattle in the West Aegean region of Turkey
Hyalomma rufipes	39.06666667	15.33333333	1998	Host preference in African ticks (Acari: Ixodida): a quantitative data set
Hyalomma rufipes	39.966214	40.537507	2006	Hyalomma rufipes (Koch 1844) infesting cattle in the West Aegean region of Turkey
Hyalomma rufipes	40.15	33.33333333	1998	Host preference in African ticks (Acari: Ixodida): a quantitative data set
Hyalomma rufipes	40.403754	29.091723	2006	Hyalomma rufipes (Koch 1844) infesting cattle in the West Aegean region of Turkey
Hyalomma rufipes	40.86666667	35.9	1998	Host preference in African ticks (Acari: Ixodida): a quantitative data set
Hyalomma rufipes	40.91666667	34.41666667	1998	Host preference in African ticks (Acari: Ixodida): a quantitative data set
Hyalomma rufipes	48.57527778	33.22666667	2009	The Iranian Hyalomma (Acari Ixodidae) with a key to the identification of male species
Hyalomma rufipes	57.53472222	27.3925	2009	The Iranian Hyalomma (Acari Ixodidae) with a key to the identification of male species
