# Supplementary material for: Mapping the potential suitable habitats for Hyalomma rufipes (Acari: Ixodidae) in Africa and Western Eurasia
Source: PLoS Negl Trop Dis. 2025 Mar 18;19(3):e0012923. doi: 10.1371/journal.pntd.0012923 (PMC11918435; doi:10.1371/journal.pntd.0012923)
Supplement: S2 Table — (XLSX) [file pntd.0012923.s002.CSV]

common name	Family	birdspecies	latitude	longitude	country	big-extent	season	date	No. of bird infected by H. rufipes	ref.
Eurasian Blackcap	Sylviidae	Sylvia atricapilla	43.535833	3.839167	France	Southern Europe	Spring	2013.4	2	Strong evidence for the presence of the tick Hyalomma marginatum Koch, 1844 in southern continental France
Common Whitethroat	Sylviidae	Curruca communis	47.43297	19.06377	Hungary	Eastern Europe	Spring	2014.5	1	Bird ticks in Hungary reflect western, southern, eastern flyway connections and two genetic lineages of?Ixodes frontalis?and?Haemaphysalis concinna
European Pied Flycatcher	Muscicapidae	Ficedula hypoleuca	47.35	16.65	Hungary	Eastern Europe	Spring	2022.4	1	Ornithological and molecular evidence of a reproducing Hyalomma rufipes population under continental climate in Europe
Common Whitethroat	Sylviidae	Curruca communis	46	18.85	Hungary	Eastern Europe	Spring	2022.5	1	Ornithological and molecular evidence of a reproducing Hyalomma rufipes population under continental climate in Europe
Sedge Warbler	Acrocephalidae	Acrocephalus schoenobaenus	46.7333	17.2333	Hungary	Eastern Europe	Summer	2022.6	4	Ornithological and molecular evidence of a reproducing Hyalomma rufipes population under continental climate in Europe
Northern Wheatear	Muscicapidae	Oenanthe oenanthe	40.9	12.95	Italy	Southern Europe	Spring	2019.3-5	1	Ticks (Acari: Ixodidae) on birds migrating to the island of Ponza, Italy, and the tick-borne pathogens they carry
Eurasian Golden Oriole	Oriolidae	Oriolus oriolus	40.9	12.95	Italy	Southern Europe	Spring	2019.3-5	1	Ticks (Acari: Ixodidae) on birds migrating to the island of Ponza, Italy, and the tick-borne pathogens they carry
Common Redstart	Muscicapidae	Phoenicurus phoenicurus	40.9	12.95	Italy	Southern Europe	Spring	2019.3-5	1	Ticks (Acari: Ixodidae) on birds migrating to the island of Ponza, Italy, and the tick-borne pathogens they carry
Black Redstart	Muscicapidae	Phoenicurus ochruros	40.9	12.95	Italy	Southern Europe	Spring	2019.3-5	1	Ticks (Acari: Ixodidae) on birds migrating to the island of Ponza, Italy, and the tick-borne pathogens they carry
Collared Flycatcher	Muscicapidae	Ficedula albicollis	40.9	12.95	Italy	Southern Europe	Spring	2019.3-5	1	Ticks (Acari: Ixodidae) on birds migrating to the island of Ponza, Italy, and the tick-borne pathogens they carry
Spotted Flycatcher	Muscicapidae	Muscicapa striata	40.9	12.95	Italy	Southern Europe	Spring	2019.3-5	1	Ticks (Acari: Ixodidae) on birds migrating to the island of Ponza, Italy, and the tick-borne pathogens they carry
Tree Pipit	Motacillidae	Anthus trivialis	40.9	12.95	Italy	Southern Europe	Spring	2019.3-5	1	Ticks (Acari: Ixodidae) on birds migrating to the island of Ponza, Italy, and the tick-borne pathogens they carry
Whinchat	Muscicapidae	Saxicola rubetra	40.9	12.95	Italy	Southern Europe	Spring	2019.3-5	1	Ticks (Acari: Ixodidae) on birds migrating to the island of Ponza, Italy, and the tick-borne pathogens they carry
Common Whitethroat	Sylviidae	Curruca communis	40.9	12.95	Italy	Southern Europe	Spring	2019.3-5	5	Ticks (Acari: Ixodidae) on birds migrating to the island of Ponza, Italy, and the tick-borne pathogens they carry
Subalpine Warbler	Sylviidae	Curruca cantillans	35.9	14.4	Malta	Southern Europe	Spring	April(2019.9-2021.5)	1	On the way between Africa and Europe: Molecular taxonomy of ticks collected from birds in Malta
Western Yellow Wagtail	Motacillidae	Motacilla flava	35.9	14.4	Malta	Southern Europe	Spring	April(2019.9-2021.5)	1	On the way between Africa and Europe: Molecular taxonomy of ticks collected from birds in Malta
Willow Warbler	Phylloscopidae	Phylloscopus trochilus	35.9	14.4	Malta	Southern Europe	Spring	April(2019.9-2021.5)	1	On the way between Africa and Europe: Molecular taxonomy of ticks collected from birds in Malta
Common Redstart	Muscicapidae	Phoenicurus phoenicurus	35.9	14.4	Malta	Southern Europe	Spring	April(2019.9-2021.5)	1	On the way between Africa and Europe: Molecular taxonomy of ticks collected from birds in Malta
European Pied Flycatcher	Muscicapidae	Ficedula hypoleuca	35.9	14.4	Malta	Southern Europe	Spring	April(2019.9-2021.5)	2	On the way between Africa and Europe: Molecular taxonomy of ticks collected from birds in Malta
Wood Warbler	Phylloscopidae	Phylloscopus sibilatrix	35.9	14.4	Malta	Southern Europe	Spring	April(2019.9-2021.5)	1	On the way between Africa and Europe: Molecular taxonomy of ticks collected from birds in Malta
Sedge Warbler	Acrocephalidae	Acrocephalus schoenobaenus	35.9	14.4	Malta	Southern Europe	Spring	April(2019.9-2021.5)	6	On the way between Africa and Europe: Molecular taxonomy of ticks collected from birds in Malta
Common Whitethroat	Sylviidae	Curruca communis	35.9	14.4	Malta	Southern Europe	Spring	April(2019.9-2021.5)	9	On the way between Africa and Europe: Molecular taxonomy of ticks collected from birds in Malta
Barn Swallow	Hirundinidae	Hirundo rustica	35.9	14.4	Malta	Southern Europe	Spring	March(2019.9-2021.5)	1	On the way between Africa and Europe: Molecular taxonomy of ticks collected from birds in Malta
Common Hoopoe	Upupidae	Upupa epops	35.9	14.4	Malta	Southern Europe	Spring	March(2019.9-2021.5)	1	On the way between Africa and Europe: Molecular taxonomy of ticks collected from birds in Malta
Common Reed-warbler	Acrocephalidae	Acrocephalus scirpaceus	35.9	14.4	Malta	Southern Europe	Spring	March(2019.9-2021.5)	1	On the way between Africa and Europe: Molecular taxonomy of ticks collected from birds in Malta
Collared Flycatcher	Muscicapidae	Ficedula albicollis	35.9	14.4	Malta	Southern Europe	Spring	May(2019.9-2021.5)	1	On the way between Africa and Europe: Molecular taxonomy of ticks collected from birds in Malta
Woodchat Shrike	Laniidae	Lanius senator	35.9	14.4	Malta	Southern Europe	Spring	May(2019.9-2021.5)	1	On the way between Africa and Europe: Molecular taxonomy of ticks collected from birds in Malta
Common Redstart	Muscicapidae	Phoenicurus phoenicurus	35.9	14.4	Malta	Southern Europe	Spring	May(2019.9-2021.5)	1	On the way between Africa and Europe: Molecular taxonomy of ticks collected from birds in Malta
Common Whitethroat	Sylviidae	Curruca communis	35.9	14.4	Malta	Southern Europe	Spring	May(2019.9-2021.5)	1	On the way between Africa and Europe: Molecular taxonomy of ticks collected from birds in Malta
Wood Warbler	Phylloscopidae	Phylloscopus sibilatrix	35.9	14.4	Malta	Southern Europe	Spring	May(2019.9-2021.5)	3	On the way between Africa and Europe: Molecular taxonomy of ticks collected from birds in Malta
Willow Warbler	Phylloscopidae	Phylloscopus trochilus	35.9	14.4	Malta	Southern Europe	Spring	May(2019.9-2021.5)	1	On the way between Africa and Europe: Molecular taxonomy of ticks collected from birds in Malta
Great Reed-warbler	Acrocephalidae	Acrocephalus arundinaceus	35.9	14.4	Malta	Southern Europe	Spring	May(2019.9-2021.5)	2	On the way between Africa and Europe: Molecular taxonomy of ticks collected from birds in Malta
Common Reed-warbler	Acrocephalidae	Acrocephalus scirpaceus	52.371667	5.220833	Netherlands	Northern Europe	Summer	2012.6.5	1	Imported Hyalomma ticks in the Netherlands 2018-2020
Common Nightingale	Muscicapidae	Luscinia megarhynchos	50.4647403	15.136654	Czech	Eastern Europe	NA	2020	1	A new report of adult Hyalomma marginatum and Hyalomma rufipes in the Czech Republic
Spotted Flycatcher	Muscicapidae	Muscicapa striata	46.566667	45.316667	Russia	Eastern Europe	Spring	1954.5.17	1	Importation of Hyalomma rufipes Koch, 1844, Vectors of Crimean-Congo Haemorrhagic Fever Virus to the South Russia by Migratory Birds: Epidemiological Aspect
Common Kestrel	Falconidae	Falco tinnunculus	43.30307405	47.22948878	Russia	Eastern Europe	Spring	1957.4.28	1	Importation of Hyalomma rufipes Koch, 1844, Vectors of Crimean-Congo Haemorrhagic Fever Virus to the South Russia by Migratory Birds: Epidemiological Aspect
Tawny Pipit	Motacillidae	Anthus campestris	43.30307405	47.22948878	Russia	Eastern Europe	Spring	1957.5.11	1	Importation of Hyalomma rufipes Koch, 1844, Vectors of Crimean-Congo Haemorrhagic Fever Virus to the South Russia by Migratory Birds: Epidemiological Aspect
Common Starling	Sturnidae	Sturnus vulgaris	43.30307405	47.22948878	Russia	Eastern Europe	Spring	1957.5.11	1	Importation of Hyalomma rufipes Koch, 1844, Vectors of Crimean-Congo Haemorrhagic Fever Virus to the South Russia by Migratory Birds: Epidemiological Aspect
Eurasian Skylark	Alaudidae	Alauda arvensis	43.30307405	47.22948878	Russia	Eastern Europe	Spring	1957.4.9	1	Importation of Hyalomma rufipes Koch, 1844, Vectors of Crimean-Congo Haemorrhagic Fever Virus to the South Russia by Migratory Birds: Epidemiological Aspect
Red-backed Shrike	Laniidae	Lanius collurio	43.30307405	47.22948878	Russia	Eastern Europe	Spring	1957.5.7	3	Importation of Hyalomma rufipes Koch, 1844, Vectors of Crimean-Congo Haemorrhagic Fever Virus to the South Russia by Migratory Birds: Epidemiological Aspect
Citrine Wagtail	Motacillidae	Motacilla citreola	39.7905	49.3866	Azerbaijan	Eastern Europe	Spring	1954.5.2	3	Importation of Hyalomma rufipes Koch, 1844, Vectors of Crimean-Congo Haemorrhagic Fever Virus to the South Russia by Migratory Birds: Epidemiological Aspect
Black-headed Bunting	Emberizidae	Emberiza melanocephala	38.783333	48.416667	Azerbaijan	Eastern Europe	Spring	1958.5.8	1	Importation of Hyalomma rufipes Koch, 1844, Vectors of Crimean-Congo Haemorrhagic Fever Virus to the South Russia by Migratory Birds: Epidemiological Aspect
Red-backed Shrike	Laniidae	Lanius collurio	38.783333	48.416667	Azerbaijan	Eastern Europe	Spring	1958.5.11	2	Importation of Hyalomma rufipes Koch, 1844, Vectors of Crimean-Congo Haemorrhagic Fever Virus to the South Russia by Migratory Birds: Epidemiological Aspect
Eurasian Golden Oriole	Oriolidae	Oriolus oriolus	38.783333	48.416667	Azerbaijan	Eastern Europe	Spring	1958.5.13	1	Importation of Hyalomma rufipes Koch, 1844, Vectors of Crimean-Congo Haemorrhagic Fever Virus to the South Russia by Migratory Birds: Epidemiological Aspect
Barn Swallow	Hirundinidae	Hirundo rustica	41.65	8.9	France	Southern Europe	Summer	July and August 2003	1	Rickettsia aeschlimannii in Hyalomma ticks from Corsica
Common Reed-warbler	Acrocephalidae	Acrocephalus scirpaceus	59	9.68	Norway	Northern Europe	Spring	spring (northward) migration from the middle of March or beginning of April to end of May 2003 to 2005	1	Transport of ticks by migratory passerine birds to Norway
Thrush Nightingale	Muscicapidae	Luscinia luscinia	59	9.68	Norway	Northern Europe	Spring	spring (northward) migration from the middle of March or beginning of April to end of May 2003 to 2005	1	Transport of ticks by migratory passerine birds to Norway
Lesser Whitethroat	Sylviidae	Curruca curruca	35.17	33.37	Cyprus	Western Asia	Spring	spring 1968	3	Ticks (Ixodoidea) on migrating birds in Cyprus, fall 1967 and spring 1968, and epidemiological considerations
Eurasian Blackcap	Sylviidae	Sylvia atricapilla	35.17	33.37	Cyprus	Western Asia	Spring	spring 1968	13	Ticks (Ixodoidea) on migrating birds in Cyprus, fall 1967 and spring 1968, and epidemiological considerations
Icterine Warbler	Acrocephalidae	Hippolais icterina	40.2	11.63	Italy	Southern Europe	Spring	2017, 2018 and 2019 spring	1	Direct and Indirect Role of Migratory Birds in Spreading CCHFV and WNV: A Multidisciplinary Study on Three Stop-Over Islands in Italy
Subalpine Warbler	Sylviidae	Curruca cantillans	40.2	11.63	Italy	Southern Europe	Spring	2017, 2018 and 2019 spring	5	Direct and Indirect Role of Migratory Birds in Spreading CCHFV and WNV: A Multidisciplinary Study on Three Stop-Over Islands in Italy
Common Chiffchaff	Phylloscopidae	Phylloscopus collybita	35.17	33.37	Cyprus	Western Asia	Spring	spring 1968	1	Ticks (Ixodoidea) on migrating birds in Cyprus, fall 1967 and spring 1968, and epidemiological considerations
Garden Warbler	Sylviidae	Sylvia borin	35.85	23.3	Greece	Southern Europe	Spring	northbound 2014 and 2015 spring migration	1	Association between guilds of birds in the African-Western Palaearctic region and the tick species Hyalomma rufipes, one of the main vectors of Crimean-Congo hemorrhagic fever virus
Common Redstart	Muscicapidae	Phoenicurus phoenicurus	35.17	33.37	Cyprus	Western Asia	Spring	spring 1968	12	Ticks (Ixodoidea) on migrating birds in Cyprus, fall 1967 and spring 1968, and epidemiological considerations
Western Orphean Warbler	Sylviidae	Curruca hortensis	35.17	33.37	Cyprus	Western Asia	Spring	spring 1968	2	Ticks (Ixodoidea) on migrating birds in Cyprus, fall 1967 and spring 1968, and epidemiological considerations
Barn Swallow	Hirundinidae	Hirundo rustica	40.2	11.63	Italy	Southern Europe	Spring	2017, 2018 and 2019 spring	1	Direct and Indirect Role of Migratory Birds in Spreading CCHFV and WNV: A Multidisciplinary Study on Three Stop-Over Islands in Italy
Eurasian Blackcap	Sylviidae	Sylvia atricapilla	35.85	23.3	Greece	Southern Europe	Spring	northbound 2014 and 2015 spring migration	2	Association between guilds of birds in the African-Western Palaearctic region and the tick species Hyalomma rufipes, one of the main vectors of Crimean-Congo hemorrhagic fever virus
Common Whitethroat	Sylviidae	Curruca communis	35.17	33.37	Cyprus	Western Asia	Spring	spring 1968	2	Ticks (Ixodoidea) on migrating birds in Cyprus, fall 1967 and spring 1968, and epidemiological considerations
Willow Warbler	Phylloscopidae	Phylloscopus trochilus	35.17	33.37	Cyprus	Western Asia	Spring	spring 1968	1	Ticks (Ixodoidea) on migrating birds in Cyprus, fall 1967 and spring 1968, and epidemiological considerations
Eurasian Blackcap	Sylviidae	Sylvia atricapilla	40.98	28.72	Turkey	Western Asia	Spring	2021.4	1	Bidirectional tick transport by migratory birds of the African-Western Palearctic flyway over Turkish Thrace observation of the current situation and future projection
Eurasian Blackcap	Sylviidae	Sylvia atricapilla	40.98	28.72	Turkey	Western Asia	Spring	2022.5	1	Bidirectional tick transport by migratory birds of the African-Western Palearctic flyway over Turkish Thrace observation of the current situation and future projection
Northern Wheatear	Muscicapidae	Oenanthe oenanthe	35.17	33.37	Cyprus	Western Asia	Spring	spring 1968	5	Ticks (Ixodoidea) on migrating birds in Cyprus, fall 1967 and spring 1968, and epidemiological considerations
Red-backed Shrike	Laniidae	Lanius collurio	35.17	33.37	Cyprus	Western Asia	Spring	spring 1968	6	Ticks (Ixodoidea) on migrating birds in Cyprus, fall 1967 and spring 1968, and epidemiological considerations
Common Reed-warbler	Acrocephalidae	Acrocephalus scirpaceus	37.55	-6.9167	Spain	Southern Europe	Spring	northbound 2014 and 2015 spring migration	1	Association between guilds of birds in the African-Western Palaearctic region and the tick species Hyalomma rufipes, one of the main vectors of Crimean-Congo hemorrhagic fever virus
European Robin	Muscicapidae	Erithacus rubecula	35.17	33.37	Cyprus	Western Asia	Spring	spring 1968	2	Ticks (Ixodoidea) on migrating birds in Cyprus, fall 1967 and spring 1968, and epidemiological considerations
Common Reed-warbler	Acrocephalidae	Acrocephalus scirpaceus	40.2	11.63	Italy	Southern Europe	Spring	2017, 2018 and 2019 spring	5	Direct and Indirect Role of Migratory Birds in Spreading CCHFV and WNV: A Multidisciplinary Study on Three Stop-Over Islands in Italy
Garden Warbler	Sylviidae	Sylvia borin	59	9.68	Norway	Northern Europe	Spring	spring (northward) migration from the middle of March or beginning of April to end of May 2003 to 2005	1	Transport of ticks by migratory passerine birds to Norway
Common Hoopoe	Upupidae	Upupa epops	35.17	33.37	Cyprus	Western Asia	Spring	spring 1968	1	Ticks (Ixodoidea) on migrating birds in Cyprus, fall 1967 and spring 1968, and epidemiological considerations
Black Redstart	Muscicapidae	Phoenicurus ochruros	40.2	11.63	Italy	Southern Europe	Spring	2017, 2018 and 2019 spring	1	Direct and Indirect Role of Migratory Birds in Spreading CCHFV and WNV: A Multidisciplinary Study on Three Stop-Over Islands in Italy
Pied Wheatear	Muscicapidae	Oenanthe pleschanka	35.17	33.37	Cyprus	Western Asia	Spring	spring 1968	18	Ticks (Ixodoidea) on migrating birds in Cyprus, fall 1967 and spring 1968, and epidemiological considerations
Song Thrush	Turdidae	Turdus philomelos	35.17	33.37	Cyprus	Western Asia	Spring	spring 1968	40	Ticks (Ixodoidea) on migrating birds in Cyprus, fall 1967 and spring 1968, and epidemiological considerations
Common Redstart	Muscicapidae	Phoenicurus phoenicurus	59	9.68	Norway	Northern Europe	Spring	spring (northward) migration from the middle of March or beginning of April to end of May 2003 to 2005	1	Transport of ticks by migratory passerine birds to Norway
Collared Flycatcher	Muscicapidae	Ficedula albicollis	35.17	33.37	Cyprus	Western Asia	Spring	spring 1968	1	Ticks (Ixodoidea) on migrating birds in Cyprus, fall 1967 and spring 1968, and epidemiological considerations
Olivaceous Warbler	Acrocephalidae	Iduna pallida	40.98	28.72	Turkey	Western Asia	Spring	2021.5	1	Bidirectional tick transport by migratory birds of the African-Western Palearctic flyway over Turkish Thrace observation of the current situation and future projection
Olivaceous Warbler	Acrocephalidae	Iduna pallida	40.98	28.72	Turkey	Western Asia	Summer	2021.6	1	Bidirectional tick transport by migratory birds of the African-Western Palearctic flyway over Turkish Thrace observation of the current situation and future projection
Isabelline Wheatear	Muscicapidae	Oenanthe isabellina	35.17	33.37	Cyprus	Western Asia	Spring	spring 1968	3	Ticks (Ixodoidea) on migrating birds in Cyprus, fall 1967 and spring 1968, and epidemiological considerations
Olivaceous Warbler	Acrocephalidae	Iduna pallida	40.98	28.72	Turkey	Western Asia	Spring	2022.5	2	Bidirectional tick transport by migratory birds of the African-Western Palearctic flyway over Turkish Thrace observation of the current situation and future projection
Olivaceous Warbler	Acrocephalidae	Iduna pallida	40.98	28.72	Turkey	Western Asia	Summer	2022.6	1	Bidirectional tick transport by migratory birds of the African-Western Palearctic flyway over Turkish Thrace observation of the current situation and future projection
Common Whitethroat	Sylviidae	Curruca communis	59	9.68	Norway	Northern Europe	Spring	spring (northward) migration from the middle of March or beginning of April to end of May 2003 to 2005	1	Transport of ticks by migratory passerine birds to Norway
Common Nightingale	Muscicapidae	Luscinia megarhynchos	35.17	33.37	Cyprus	Western Asia	Spring	spring 1968	2	Ticks (Ixodoidea) on migrating birds in Cyprus, fall 1967 and spring 1968, and epidemiological considerations
Eurasian Scops-owl	Strigidae	Otus scops	35.17	33.37	Cyprus	Western Asia	Spring	spring 1968	7	Ticks (Ixodoidea) on migrating birds in Cyprus, fall 1967 and spring 1968, and epidemiological considerations
European Nightjar	Caprimulgidae	Caprimulgus europaeus	40.2	11.63	Italy	Southern Europe	Spring	2017, 2018 and 2019 spring	1	Direct and Indirect Role of Migratory Birds in Spreading CCHFV and WNV: A Multidisciplinary Study on Three Stop-Over Islands in Italy
Northern Wheatear	Muscicapidae	Oenanthe oenanthe	59	9.68	Norway	Northern Europe	Spring	spring (northward) migration from the middle of March or beginning of April to end of May 2003 to 2005	1	Transport of ticks by migratory passerine birds to Norway
Cyprus Warbler	Sylviidae	Curruca melanothorax	35.17	33.37	Cyprus	Western Asia	Spring	spring 1968	2	Ticks (Ixodoidea) on migrating birds in Cyprus, fall 1967 and spring 1968, and epidemiological considerations
Black-eared Wheatear	Muscicapidae	Oenanthe hispanica	35.17	33.37	Cyprus	Western Asia	Spring	spring 1968	3	Ticks (Ixodoidea) on migrating birds in Cyprus, fall 1967 and spring 1968, and epidemiological considerations
Great Reed-warbler	Acrocephalidae	Acrocephalus arundinaceus	40.2	11.63	Italy	Southern Europe	Spring	2017, 2018 and 2019 spring	1	Direct and Indirect Role of Migratory Birds in Spreading CCHFV and WNV: A Multidisciplinary Study on Three Stop-Over Islands in Italy
European Turtle-dove	Columbidae	Streptopelia turtur	34.9833	25.2833	Greece	Southern Europe	Spring	northbound 2014 and 2015 spring migration	1	Association between guilds of birds in the African-Western Palaearctic region and the tick species Hyalomma rufipes, one of the main vectors of Crimean-Congo hemorrhagic fever virus
Common Stonechat	Muscicapidae	Saxicola torquatus	35.17	33.37	Cyprus	Western Asia	Spring	spring 1968	3	Ticks (Ixodoidea) on migrating birds in Cyprus, fall 1967 and spring 1968, and epidemiological considerations
Corn Bunting	Emberizidae	Emberiza calandra	35.17	33.37	Cyprus	Western Asia	Spring	spring 1968	1	Ticks (Ixodoidea) on migrating birds in Cyprus, fall 1967 and spring 1968, and epidemiological considerations
Common Cuckoo	Cuculidae	Cuculus canorus	35.17	33.37	Cyprus	Western Asia	Spring	spring 1968	1	Ticks (Ixodoidea) on migrating birds in Cyprus, fall 1967 and spring 1968, and epidemiological considerations
Barred Warbler	Sylviidae	Curruca nisoria	35.17	33.37	Cyprus	Western Asia	Spring	spring 1968	1	Ticks (Ixodoidea) on migrating birds in Cyprus, fall 1967 and spring 1968, and epidemiological considerations
Tree Pipit	Motacillidae	Anthus trivialis	35.17	33.37	Cyprus	Western Asia	Spring	spring 1968	8	Ticks (Ixodoidea) on migrating birds in Cyprus, fall 1967 and spring 1968, and epidemiological considerations
Cretzschmar's Bunting	Emberizidae	Emberiza caesia	35.17	33.37	Cyprus	Western Asia	Spring	spring 1968	1	Ticks (Ixodoidea) on migrating birds in Cyprus, fall 1967 and spring 1968, and epidemiological considerations
Olivaceous Warbler	Acrocephalidae	Iduna pallida	35.17	33.37	Cyprus	Western Asia	Spring	spring 1968	2	Ticks (Ixodoidea) on migrating birds in Cyprus, fall 1967 and spring 1968, and epidemiological considerations
Marsh Warbler	Acrocephalidae	Acrocephalus palustris	40.98	28.72	Turkey	Western Asia	Summer	2021.6	1	Bidirectional tick transport by migratory birds of the African-Western Palearctic flyway over Turkish Thrace observation of the current situation and future projection
Common Kestrel	Falconidae	Falco tinnunculus	35.17	33.37	Cyprus	Western Asia	Spring	spring 1968	7	Ticks (Ixodoidea) on migrating birds in Cyprus, fall 1967 and spring 1968, and epidemiological considerations
European Nightjar	Caprimulgidae	Caprimulgus europaeus	35.85	23.3	Greece	Southern Europe	Spring	northbound 2014 and 2015 spring migration	1	Association between guilds of birds in the African-Western Palaearctic region and the tick species Hyalomma rufipes, one of the main vectors of Crimean-Congo hemorrhagic fever virus
Common Hoopoe	Upupidae	Upupa epops	35.85	23.3	Greece	Southern Europe	Spring	northbound 2014 and 2015 spring migration	1	Association between guilds of birds in the African-Western Palaearctic region and the tick species Hyalomma rufipes, one of the main vectors of Crimean-Congo hemorrhagic fever virus
Common Nightingale	Muscicapidae	Luscinia megarhynchos	43.52	4.6	France	Southern Europe	Spring	2010.4	1	Rickettsiae of spotted fever group, Borrelia valaisiana, and Coxiella burnetii in ticks on passerine birds and mammals from the Camargue in the south of France
Western Yellow Wagtail	Motacillidae	Motacilla flava	34.9833	25.2833	Greece	Southern Europe	Spring	northbound 2014 and 2015 spring migration	1	Association between guilds of birds in the African-Western Palaearctic region and the tick species Hyalomma rufipes, one of the main vectors of Crimean-Congo hemorrhagic fever virus
Blue Rock-thrush	Muscicapidae	Monticola solitarius	35.17	33.37	Cyprus	Western Asia	Spring	spring 1968	1	Ticks (Ixodoidea) on migrating birds in Cyprus, fall 1967 and spring 1968, and epidemiological considerations
Eurasian Scops-owl	Strigidae	Otus scops	40.98	28.72	Turkey	Western Asia	Spring	2021.4	1	Bidirectional tick transport by migratory birds of the African-Western Palearctic flyway over Turkish Thrace observation of the current situation and future projection
Red-throated Pipit	Motacillidae	Anthus cervinus	35.17	33.37	Cyprus	Western Asia	Spring	spring 1968	2	Ticks (Ixodoidea) on migrating birds in Cyprus, fall 1967 and spring 1968, and epidemiological considerations
Rock Thrush	Muscicapidae	Monticola saxatilis	35.17	33.37	Cyprus	Western Asia	Spring	spring 1968	5	Ticks (Ixodoidea) on migrating birds in Cyprus, fall 1967 and spring 1968, and epidemiological considerations
Eurasian Blackbird	Turdidae	Turdus merula	35.17	33.37	Cyprus	Western Asia	Spring	spring 1968	3	Ticks (Ixodoidea) on migrating birds in Cyprus, fall 1967 and spring 1968, and epidemiological considerations
Eurasian Scops-owl	Strigidae	Otus scops	40.98	28.72	Turkey	Western Asia	Spring	2022.4	1	Bidirectional tick transport by migratory birds of the African-Western Palearctic flyway over Turkish Thrace observation of the current situation and future projection
Wood Warbler	Phylloscopidae	Phylloscopus sibilatrix	40.9	12.95	Italy	Southern Europe	Spring	2017.3-5	1	Zoonotic Pathogens in Ticks from Migratory Birds, Italy
song thrush	Turdidae	Turdus philomelos	40.9	12.95	Italy	Southern Europe	Spring	2017.3-5	1	Zoonotic Pathogens in Ticks from Migratory Birds, Italy
Sedge Warbler	Acrocephalidae	Acrocephalus schoenobaenus	40.98	28.72	Turkey	Western Asia	Spring	2021.5	1	Bidirectional tick transport by migratory birds of the African-Western Palearctic flyway over Turkish Thrace observation of the current situation and future projection
Common Redstart	Muscicapidae	Phoenicurus phoenicurus	40.98	28.72	Turkey	Western Asia	Spring	2022.4	1	Bidirectional tick transport by migratory birds of the African-Western Palearctic flyway over Turkish Thrace observation of the current situation and future projection
Common Chaffinch	Fringillidae	Fringilla coelebs	35.17	33.37	Cyprus	Western Asia	Spring	spring 1968	1	Ticks (Ixodoidea) on migrating birds in Cyprus, fall 1967 and spring 1968, and epidemiological considerations
Black Redstart	Muscicapidae	Phoenicurus ochruros	40.9	12.95	Italy	Southern Europe	Spring	2017.3-5	1	Zoonotic Pathogens in Ticks from Migratory Birds, Italy
Collared Flycatcher	Muscicapidae	Ficedula albicollis	47.297	19.2104	Hungary	Eastern Europe	Spring	2015.4	1	Long term evaluation of factors influencing the association of ixodid ticks with birds in Central Europe, Hungary
Collared Flycatcher	Muscicapidae	Ficedula albicollis	40.9	12.95	Italy	Southern Europe	Spring	2017.3-5	1	Zoonotic Pathogens in Ticks from Migratory Birds, Italy
Northern Wheatear	Muscicapidae	Oenanthe oenanthe	40.9	12.95	Italy	Southern Europe	Spring	2017.3-5	1	Zoonotic Pathogens in Ticks from Migratory Birds, Italy
European Honey-buzzard	Accipitridae	Pernis apivorus	41.78	12.37	Italy	Southern Europe	Spring	April-May	1	Detection of Microbial Agents in Ticks Collected from Migratory Birds in Central Italy
Willow Warbler	Phylloscopidae	Phylloscopus trochilus	40.9	12.95	Italy	Southern Europe	Spring	spring,2011	1	Detection of Microbial Agents in Ticks Collected from Migratory Birds in Central Italy
Black-eared Wheatear	Muscicapidae	Oenanthe hispanica	40.8	13.43	Italy	Southern Europe	NA	2011	1	Detection of Microbial Agents in Ticks Collected from Migratory Birds in Central Italy
Rock Thrush	Muscicapidae	Monticola saxatilis	40.55	14.25	Italy	Southern Europe	Spring	northbound 2014 and 2015 spring migration	1	Association between guilds of birds in the African-Western Palaearctic region and the tick species Hyalomma rufipes, one of the main vectors of Crimean-Congo hemorrhagic fever virus
Northern Wheatear	Muscicapidae	Oenanthe oenanthe	40.55	14.25	Italy	Southern Europe	Spring	northbound 2014 and 2015 spring migration	NA	Association between guilds of birds in the African-Western Palaearctic region and the tick species Hyalomma rufipes, one of the main vectors of Crimean-Congo hemorrhagic fever virus
Whinchat	Muscicapidae	Saxicola rubetra	40.8	13.43	Italy	Southern Europe	Spring	2017.4	1	Direct and Indirect Role of Migratory Birds in Spreading CCHFV and WNV: A Multidisciplinary Study on Three Stop-Over Islands in Italy
black-eared wheatear	Muscicapidae	Oenanthe hispanica	40.8	13.43	Italy	Southern Europe	Spring	2018.5	1	Direct and Indirect Role of Migratory Birds in Spreading CCHFV and WNV: A Multidisciplinary Study on Three Stop-Over Islands in Italy
