# Supplementary material for: Mapping the potential suitable habitats for Hyalomma rufipes (Acari: Ixodidae) in Africa and Western Eurasia
Source: PLoS Negl Trop Dis. 2025 Mar 18;19(3):e0012923. doi: 10.1371/journal.pntd.0012923 (PMC11918435; doi:10.1371/journal.pntd.0012923)
Supplement: S3 Table — (XLSX) [file pntd.0012923.s003.csv]

Model	Mean_AUC_ratio	pval_pROC	Omission_rate_at_5%	AICc	delta_AICc	W_AICc	num_parameters
M_0.1_F_l	1.007251155	0.196666667	0.053072626	37375.02503	5.760081161	0.001001362	8
M_0.1_F_q	1.002115102	0.5	0.061452514	37372.44911	3.184155229	0.003682659	7
M_0.1_F_lq	1.002688461	0.48	0.055865922	37377.64737	8.382413528	0.00027873	11
M_0.2_F_l	1.009317712	0.18	0.05027933	37371.64966	2.384709876	0.005664716	6
M_0.2_F_q	1.00542382	0.32	0.058659218	37369.26495	0	0.018664284	5
M_0.2_F_lq	1.001574397	0.496666667	0.055865922	37375.90404	6.639089282	0.000687441	9
M_0.3_F_l	1.008706521	0.176666667	0.05027933	37372.4954	3.230452907	0.003837735	6
M_0.3_F_q	1.001713725	0.456666667	0.053072626	37369.67679	0.411837163	0.015764938	5
M_0.3_F_lq	1.001799052	0.46	0.055865922	37376.05003	6.785082008	0.000663691	9
M_0.4_F_l	1.007103994	0.243333333	0.053072626	37373.32806	4.063113066	0.002633584	6
M_0.4_F_q	1.002317628	0.446666667	0.053072626	37370.10539	0.8404408	0.013284478	5
M_0.4_F_lq	1.002715651	0.44	0.055865922	37377.2346	7.969649974	0.000383674	9
M_0.5_F_l	1.007723702	0.243333333	0.053072626	37374.46915	5.204194588	0.001559014	6
M_0.5_F_q	1.003930797	0.386666667	0.053072626	37370.67003	1.405074424	0.010530608	5
M_0.5_F_lq	1.002554304	0.423333333	0.055865922	37378.10909	8.844136739	0.000260796	9
M_0.6_F_l	1.007875994	0.25	0.05027933	37375.38782	6.122872384	0.001038245	6
M_0.6_F_q	1.003499689	0.42	0.055865922	37371.22246	1.957503656	0.008449905	5
M_0.6_F_lq	1.002779749	0.433333333	0.055865922	37372.54631	3.281355681	0.004439416	6
M_0.7_F_l	1.006860778	0.313333333	0.05027933	37374.0246	4.759646625	0.002164908	5
M_0.7_F_q	1.004056871	0.436666667	0.053072626	37372.13702	2.872063342	0.005664137	5
M_0.7_F_lq	1.003206819	0.436666667	0.053072626	37372.81024	3.545288432	0.004126818	6
M_0.8_F_l	1.007618065	0.246666667	0.05027933	37374.78912	5.52416683	0.00157002	5
M_0.8_F_q	1.00573341	0.333333333	0.053072626	37372.63894	3.373987952	0.00469568	5
M_0.8_F_lq	1.004833254	0.4	0.05027933	37375.50078	6.23583032	0.001150584	7
M_0.9_F_l	1.00747032	0.28	0.05027933	37375.59792	6.332970599	0.001124031	5
M_0.9_F_q	1.006376777	0.3	0.053072626	37370.99175	1.726799721	0.011422068	4
M_0.9_F_lq	1.004949378	0.42	0.05027933	37372.06245	2.797498796	0.006826455	5
M_1_F_l	1.008305656	0.256666667	0.05027933	37374.06356	4.798605448	0.002574645	4
M_1_F_q	1.006389229	0.266666667	0.05027933	37371.39142	2.126465455	0.009979401	4
M_1_F_lq	1.005487387	0.393333333	0.053072626	37370.46457	1.199619731	0.016071811	4
M_2_F_l	1.007369074	0.266666667	0.047486034	37376.09766	6.832708019	0.000989307	4
M_2_F_q	1.007021714	0.273333333	0.05027933	37373.76819	4.503237407	0.003258661	3
M_2_F_lq	1.007300314	0.296666667	0.05027933	37374.71524	5.450291014	0.00208998	4
M_3_F_l	1.00952842	0.163333333	0.053072626	37379.0833	9.818343643	0.000242997	4
M_3_F_q	1.00604518	0.326666667	0.044692737	37378.84545	9.580497927	0.000282924	4
M_3_F_lq	1.007502595	0.303333333	0.05027933	37376.95888	7.693930757	0.000751707	4
M_4_F_l	1.009484202	0.166666667	0.044692737	37378.80964	9.54468361	0.000308745	3
M_4_F_q	1.009730099	0.15	0.047486034	37379.74414	10.4791874	0.000200785	3
M_4_F_lq	1.009277659	0.166666667	0.044692737	37380.79353	11.52857395	0.000123473	4
M_5_F_l	1.009803591	0.183333333	0.041899441	37378.47077	9.205813774	0.000410403	2
M_5_F_q	1.012793374	0.06	0.05027933	37381.31241	12.04746287	0.00010334	3
M_5_F_lq	1.01042093	0.146666667	0.041899441	37380.26903	11.00407416	0.000181846	3
M_6_F_l	1.010362202	0.1	0.044692737	37380.19417	10.92921474	0.000197553	2
M_6_F_q	1.010588824	0.05	0.047486034	37383.1345	13.86955121	4.76E-05	3
M_6_F_lq	1.009734841	0.103333333	0.047486034	37381.85485	12.58990002	9.50E-05	3
M_7_F_l	1.011822739	0.016666667	0.044692737	37382.15227	12.88731439	8.63E-05	2
M_7_F_q	1.013256512	0.016666667	0.044692737	37382.79072	13.52576964	6.63E-05	2
M_7_F_lq	1.01306988	0.006666667	0.044692737	37383.65025	14.38530182	4.58E-05	3
M_8_F_l	1.011859829	0.01	0.044692737	37384.33637	15.07141559	3.46E-05	2
M_8_F_q	1.014292502	0.003333333	0.044692737	37384.51381	15.24886058	3.38E-05	2
M_8_F_lq	1.014494263	0.01	0.044692737	37383.44325	14.17830251	6.21E-05	2
M_9_F_l	1.010686353	0.036666667	0.044692737	37386.77423	17.50927459	1.27E-05	2
M_9_F_q	1.009501443	0.083333333	0.044692737	37383.97046	14.70550882	5.60E-05	1
M_9_F_lq	1.008577867	0.073333333	0.044692737	37385.3965	16.13154518	3.01E-05	2
M_10_F_l	1.00454314	0	0.044692737	37386.85552	17.59056938	1.60E-05	1
M_10_F_q	1.010428506	0.043333333	0.044692737	37385.57136	16.30640344	3.41E-05	1
M_10_F_lq	1.011025728	0.016666667	0.044692737	37385.57136	16.30640344	3.87E-05	1
